# Supplementary material for: The combined effect of PDX1, epidermal growth factor and poly-L-ornithine on human amnion epithelial cells’ differentiation
Source: BMC Dev Biol. 2016 Apr 12;16:8. doi: 10.1186/s12861-016-0108-y (PMC4828805; doi:10.1186/s12861-016-0108-y)
Supplement: Additional file 1: Figure S1. — Comparison of transduction efficiency of various adenoviral titres. (a) hAECs were transduced with adenovirus harbouring an mPdx1 vector at various MOIs (multiplicity of infection). Cells were stained with an mPdx1-specific antibody (Texas-Red conjugate) at 24 h and 48 h post infection to determine the transduction efficiency. Nuclei were counter stained with DAPI (blue). (b) Calculation of transduction efficiency from two different microscopic fields of cells 24 h after transduction with 50 MOI of the mPdx1-harbouring adenovirus. Cells were viewed using the 10X objective of an Olympus inverted fluorescence microscope. Purple nuclei are those that are stained by both DAPI and Texas-Red conjugated secondary antibody. (ZIP 1201 kb) [file 12861_2016_108_MOESM1_ESM.zip]

Archive with 2 entries (2 files):
- Supplmentary Picture 1a,b/Supplementary Picture 1.png
- Supplmentary Picture 1a,b/Supplementary Picture 1b.png
