# Supplementary material for: The combined effect of PDX1, epidermal growth factor and poly-L-ornithine on human amnion epithelial cells’ differentiation
Source: BMC Dev Biol. 2016 Apr 12;16:8. doi: 10.1186/s12861-016-0108-y (PMC4828805; doi:10.1186/s12861-016-0108-y)
Supplement: Additional file 2: — Effect of mPdx1 transduction on p2 hAECs. The qPCR data obtained upon transducing p2 hAECs with 50MOI of the mPdx1 adenovirus is given. The statistical calculations are also included. (XLSX 67 kb) [file 12861_2016_108_MOESM2_ESM.xlsx]

## Sheet: day 2
+Pdx	gene		ct	Avg Ct	Ct std. dev	dCt ((ct of +PDX)-(ct of -PDX))	dCt std dev	ddCt (dCt of gene - dCt of GAPDH)	ddCt std dev.	Fold change (2^-ddct)			-Pdx	gene	ct	Avg Ct	Ct std. dev
	huOCT4	Target	28.427	28.57	0.281561	-0.12475	0.372442	0.38125	0.372442	0.767772				huOCT4	28.487	28.6947	0.243796
	huOCT4	Target	28.243											huOCT4	28.683
			28.804												28.569
			28.806												29.04
	hNanog	Target	30.955	30.5512	0.351338	-3.4795	0.667013	-2.9735	0.667013	7.85439				hNanog	33.992	34.0307	0.566981
	hNanog	Target	30.636											hNanog	33.479
			30.508												33.834
			30.106												34.818
	Pdx1	Target	30.683	31.8723	1.18789	-8.12775	1.18789	-7.62175	1.18789	196.959				Pdx1	40	40	0
	Pdx1	Target	31.029											Pdx1	40
			33.034												40
			32.743												40
	Nkx6.1	Target	30.551	30.7412	0.424126	-2.856	0.763398	-2.35	0.763398	5.09824				Nkx6.1	33.201	33.5973	0.63474
	Nkx6.1	Target	30.523											Nkx6.1	32.914
			31.377												34.17
			30.514												34.104
	Nkx2.2	Target	32.38	33.3135	0.877468	-6.11925	1.22494	-5.61325	1.22494	48.9504				Nkx2.2	39.538	39.4327	0.854713
	Nkx2.2	Target	32.816											Nkx2.2	38.193
			33.74												40
			34.318												40
	Sox17	Target	32.037	31.5785	0.601655	-8.4215	0.601655	-7.9155	0.601655	241.437				Sox17	40	40	0
	Sox17	Target	32.158											Sox17	40
			31.084												40
			31.035												40
	Pax6	Target	29.401	28.9665	0.597922	-6.04525	4.09555	-5.53925	4.09555	46.5029				Pax6	31.504	35.0117	4.05167
	Pax6	Target	29.543											Pax6	31.93
			28.319												36.613
			28.603												40
	hGAPDH	ENDO	18.809	17.709	0.943959	-0.506	1.12396	0	1.12396	1				hGAPDH	17.959	18.215	0.610099
	hGAPDH	ENDO	18.181											hGAPDH	17.755
			16.874												18.033
			16.972												19.113
	Rfx3-1	Target	23.511	23.83	0.4095	-3.5645	0.780777	-3.0585	0.780777	8.33106				Rfx3-1	27.705	27.3945	0.664773
	Rfx3-1	Target	23.442											Rfx3-1	27.952
			24.163												26.44
			24.204												27.481
	Rfx6-2	Target	25.636	25.6703	0.179426	-10.9097	2.41439	-10.4037	2.41439	1354.69				Rfx6-2	36.308	36.58	2.40771
	Rfx6-2	Target	25.43											Rfx6-2	34.429
			25.805												35.583
			25.81												40
	SOX9		24.145	23.601	0.769332	-0.4075	1.13337	0.0985	1.13337	0.934004				SOX9	24.597	24.0085	0.832265
			23.057												23.42
	CK19		19.711	21.1535	2.04	1.0465	2.04014	1.5525	2.04014	0.340919				CK19	20.09	20.107	0.0240416
			22.596												20.124
	FOXA2		31.145	31.78	0.898026	-8.22	0.898026	-7.714	0.898026	209.964				FOXA2	40	40	0
			32.415												40
	CFTR		24.437	24.6575	0.311834	-9.0355	0.97873	-8.5295	0.97873	369.518				CFTR	33.037	33.693	0.927724
			24.878												34.349
	GCG		38.403	36.72	1.33864	-1.8345	2.44354	-1.3285	2.44354	2.51141				gcg	37.109	38.5545	2.04425
			35.788												40
			35.51											ppy	37.711	37.7945	0.118087
			37.179												37.878
	PPY		37.031	36.436	0.479014	-1.3585	0.493354	-0.8525	0.493354	1.80563
			36.616									+pdx	-pdx
			36.02							huOCT4	Target	2.7709e-09	2.65802e-09		Anova: Single Factor		2004-10-01					Anova: Single Factor		Nkx6.1					Anova: Single Factor		pax6
			36.077							huOCT4	Target	3.14782e-09	2.32037e-09
												2.13369e-09	2.51116e-09		SUMMARY							SUMMARY							SUMMARY
												2.13074e-09	1.81171e-09		Groups	Count	Sum	Average	Variance			Groups	Count	Sum	Average	Variance			Groups	Count	Sum	Average	Variance
										hNanog	Target	4.80415e-10	5.85313e-11		+pdx	4	1.01831e-08	2.54579e-09	2.51735e-19			Column 1	4	2.29456e-09	5.7364e-10	2.0606e-20			Column 1	4	8.12801e-09	2.032e-09	6.80535e-19
										hNanog	Target	5.99301e-10	8.35251e-11		-pdx	4	9.30126e-09	2.32531e-09	1.36348e-19			Column 2	4	3.30738e-10	8.26845e-11	1.26277e-21			Column 2	4	5.83191e-10	1.45798e-10	2.75395e-20
												6.54903e-10	6.53057e-11
												8.65348e-10	3.3017e-11
										Pdx1	Target	5.80092e-10	9.09495e-13		ANOVA							ANOVA							ANOVA
										Pdx1	Target	4.56394e-10	9.09495e-13		Source of Variation	SS	df	MS	F	P-value	F crit	Source of Variation	SS	df	MS	F	P-value	F crit	Source of Variation	SS	df	MS	F	P-value	F crit
												1.13704e-10	9.09495e-13		Between Groups	9.72161e-20	1	9.72161e-20	0.501007	0.50561	5.98738	Between Groups	4.82075e-19	1	4.82075e-19	44.088	0.000563183	5.98738	Between Groups	7.11554e-18	1	7.11554e-18	20.0983	0.0041785	5.98738
												1.39115e-10	9.09495e-13		Within Groups	1.16425e-18	6	1.94042e-19				Within Groups	6.56064e-20	6	1.09344e-20				Within Groups	2.12422e-18	6	3.54037e-19
										Nkx6.1	Target	6.35671e-10	1.01275e-10
										Nkx6.1	Target	6.48129e-10	1.23566e-10		Total	1.26147e-18	7					Total	5.47682e-19	7					Total	9.23976e-18	7
												3.58577e-10	5.17375e-11
												6.52185e-10	5.41593e-11		Anova: Single Factor		Nanog					Anova: Single Factor		Nkx2.2					Anova: Single Factor		rfx3
										Nkx2.2	Target	1.78916e-10	1.25278e-12
										Nkx2.2	Target	1.32251e-10	3.18245e-12		SUMMARY							SUMMARY							SUMMARY
												6.97024e-11	9.09495e-13		Groups	Count	Sum	Average	Variance			Groups	Count	Sum	Average	Variance			Groups	Count	Sum	Average	Variance
												4.66931e-11	9.09495e-13		Column 1	4	2.59997e-09	6.49992e-10	2.59095e-20			Column 1	4	4.27563e-10	1.06891e-10	3.6125e-21			Column 1	4	2.76387e-07	6.90968e-08	3.70838e-16
										Sox17	Target	2.26935e-10	9.09495e-13		Column 2	4	2.40379e-10	6.00948e-11	4.37261e-22			Column 2	4	6.25422e-12	1.56356e-12	1.19099e-24			Column 2	4	2.47442e-08	6.18605e-09	1.06006e-17
										Sox17	Target	2.08678e-10	9.09495e-13
												4.39323e-10	9.09495e-13
												4.545e-10	9.09495e-13		ANOVA							ANOVA							ANOVA
										Pax6	Target	1.41064e-09	3.28361e-10		Source of Variation	SS	df	MS	F	P-value	F crit	Source of Variation	SS	df	MS	F	P-value	F crit	Source of Variation	SS	df	MS	F	P-value	F crit
										Pax6	Target	1.27841e-09	2.44406e-10		Between Groups	6.95957e-19	1	6.95957e-19	52.8306	0.000345022	5.98738	Between Groups	2.21876e-20	1	2.21876e-20	12.2797	0.0127603	5.98738	Between Groups	7.91551e-15	1	7.91551e-15	41.5035	0.000661993	5.98738
												2.98629e-09	9.51456e-12		Within Groups	7.90402e-20	6	1.31734e-20				Within Groups	1.08411e-20	6	1.80684e-21				Within Groups	1.14431e-15	6	1.90719e-16
												2.45267e-09	9.09495e-13
										hGAPDH	ENDO	2.17734e-06	3.92466e-06		Total	7.74997e-19	7					Total	3.30287e-20	7					Total	9.05983e-15	7
										hGAPDH	ENDO	3.36491e-06	4.52077e-06
												8.32568e-06	3.72843e-06		Anova: Single Factor		PDX1					Anova: Single Factor		sox17					Anova: Single Factor		rfx6
												7.77891e-06	1.76366e-06
										Rfx3-1	Target	8.36534e-08	4.5705e-09		SUMMARY							SUMMARY							SUMMARY
										Rfx3-1	Target	8.77516e-08	3.85132e-09		Groups	Count	Sum	Average	Variance			Groups	Count	Sum	Average	Variance			Groups	Count	Sum	Average	Variance
												5.32368e-08	1.09842e-08		Column 1	4	1.28931e-09	3.22326e-10	5.38356e-20			Column 1	4	1.32944e-09	3.32359e-10	1.75903e-20			Column 1	4	7.53552e-08	1.88388e-08	5.81556e-18
												5.17452e-08	5.3382e-09		Column 2	4	3.63798e-12	9.09495e-13	0			Column 2	4	3.63798e-12	9.09495e-13	0			Column 2	4	7.53282e-11	1.88321e-11	3.22395e-22
										Rfx6-2	Target	1.91776e-08	1.17545e-11
										Rfx6-2	Target	2.21211e-08	4.32353e-11
												1.70577e-08	1.9429e-11		ANOVA							ANOVA							ANOVA
												1.69987e-08	9.09495e-13		Source of Variation	SS	df	MS	F	P-value	F crit	Source of Variation	SS	df	MS	F	P-value	F crit	Source of Variation	SS	df	MS	F	P-value	F crit
										SOX9		5.39052e-08	3.94063e-08		Between Groups	2.06618e-19	1	2.06618e-19	7.67587	0.0323995	5.98738	Between Groups	2.19718e-19	1	2.19718e-19	24.9818	0.0024568	5.98738	Between Groups	7.08382e-16	1	7.08382e-16	243.603	4.38036e-06	5.98738
												1.14591e-07	8.91e-08		Within Groups	1.61507e-19	6	2.69178e-20				Within Groups	5.27708e-20	6	8.79513e-21				Within Groups	1.74476e-17	6	2.90794e-18
										CK19		1.16519e-06	8.95999e-07
												1.57734e-07	8.7513e-07		Total	3.68124e-19	7					Total	2.72488e-19	7					Total	7.2583e-16	7
										FOXA2		4.21134e-10	9.09495e-13
												1.74628e-10	9.09495e-13		Anova: Single Factor		SOX9					Anova: Single Factor		CK19					Anova: Single Factor		foxa2
										CFTR		4.40281e-08	1.13468e-10
												3.24322e-08	4.57005e-11		SUMMARY							SUMMARY							SUMMARY							Anova: Single Factor		cftr
															Groups	Count	Sum	Average	Variance			Groups	Count	Sum	Average	Variance			Groups	Count	Sum	Average	Variance
															Column 1	2	1.68496e-07	8.42482e-08	1.8414e-15			Column 1	2	1.32293e-06	6.61464e-07	5.07486e-13			Column 1	2	5.95762e-10	2.97881e-10	3.03828e-20			SUMMARY
															Column 2	2	1.28506e-07	6.42531e-08	1.23473e-15			Column 2	2	1.77113e-06	8.85564e-07	2.1776e-16			Column 2	2	1.81899e-12	9.09495e-13	0			Groups	Count	Sum	Average	Variance
																																				Column 1	2	7.64603e-08	3.82301e-08	6.72331e-17
																																				Column 2	2	1.59168e-10	7.95841e-11	2.29619e-21
															ANOVA							ANOVA							ANOVA
															Source of Variation	SS	df	MS	F	P-value	F crit	Source of Variation	SS	df	MS	F	P-value	F crit	Source of Variation	SS	df	MS	F	P-value	F crit
															Between Groups	3.99805e-16	1	3.99805e-16	0.25994	0.660853	18.5128	Between Groups	5.02211e-14	1	5.02211e-14	0.197836	0.699977	18.5128	Between Groups	8.81921e-20	1	8.81921e-20	5.80539	0.137581	18.5128	ANOVA
															Within Groups	3.07613e-15	2	1.53806e-15				Within Groups	5.07704e-13	2	2.53852e-13				Within Groups	3.03828e-20	2	1.51914e-20				Source of Variation	SS	df	MS	F	P-value	F crit
																																				Between Groups	1.45546e-15	1	1.45546e-15	43.2946	0.0223269	18.5128
															Total	3.47593e-15	3					Total	5.57925e-13	3					Total	1.18575e-19	3					Within Groups	6.72354e-17	2	3.36177e-17
																																				Total	1.5227e-15	3

## Sheet: day 7
+Pdx	gene		ct	Avg Ct	Ct std. dev	dCt ((ct of +PDX)-(ct of -PDX))	dCt std dev	ddCt (dCt of gene - dCt of GAPDH)	ddCt std dev.	Fold change (2^-ddct)				-Pdx	gene	ct	Avg Ct	Ct std. dev
	huOCT4	Target	28.232	28.3708	0.178466	-0.324	0.302137	0.41925	0.302137	0.747813					huOCT4	28.487	28.6947	0.243796
	huOCT4	Target	28.256												huOCT4	28.683
	huOCT4	Target	28.622													28.569
	huOCT4	Target	28.373													29.04
	hNanog	Target	30.153	30.0892	0.149947	-3.9415	0.586474	-3.19825	0.586474	9.17845					hNanog	33.992	34.0307	0.566981
	hNanog	Target	29.875												hNanog	33.479
	hNanog	Target	30.109													33.834
	hNanog	Target	30.22													34.818
	Pdx1	Target	30.924	30.838	0.466252	-9.162	0.466252	-8.41875	0.466252	342.213					Pdx1	40	40	0
	Pdx1	Target	30.155												Pdx1	40
	Pdx1	Target	31.13													40
	Pdx1	Target	31.143													40
	Nkx6.1	Target	29.994	30.2445	0.333079	-3.35275	0.716823	-2.6095	0.716823	6.10292					Nkx6.1	33.201	33.5973	0.63474
	Nkx6.1	Target	29.935												Nkx6.1	32.914
	Nkx6.1	Target	30.618													34.17
	Nkx6.1	Target	30.431													34.104
	Nkx2.2	Target	32.15	32.4423	0.506366	-6.9905	0.993449	-6.24725	0.993449	75.9643					Nkx2.2	39.538	39.4327	0.854713
	Nkx2.2	Target	31.894												Nkx2.2	38.193
	Nkx2.2	Target	32.74													40
	Nkx2.2	Target	32.985													40
	Ngn3	Target	34.427	34.8773	0.870452	-4.8945	0.982893	-4.15125	0.982893	17.7685					Ngn3	40	39.7717	0.4565
	Ngn3	Target	33.877													39.087
	Ngn3	Target	35.697													40
	Ngn3	Target	35.508													40
	NeuroD1	Target	33.471	33.7288	0.68973	-5.837	1.10906	-5.09375	1.10906	34.1485					NeuroD1	40	39.5658	0.8685
	NeuroD1	Target	32.915													40
	NeuroD1	Target	34.514													38.263
	NeuroD1	Target	34.015													40
	Pax4	Target	34.987	34.8517	0.369965	-5.14825	0.369965	-4.405	0.369965	21.1854					Pax4	40	40	0
	Pax4	Target	34.429													40
	Pax4	Target	35.289													40
	Pax4	Target	34.702													40
	Sox17	Target	30.121	30.2585	0.211488	-9.7415	0.211488	-8.99825	0.211488	511.379					Sox17	40	40	0
	Sox17	Target	30.035												Sox17	40
	Sox17	Target	30.43													40
	Sox17	Target	30.448													40
	Pax6	Target	29.249	29.014	0.410185	-5.99775	4.07238	-5.2545	4.07238	38.1735					Pax6	31.504	35.0117	4.05167
	Pax6	Target	29.451												Pax6	31.93
	Pax6	Target	28.806													36.613
	Pax6	Target	28.55													40
	hGAPDH	ENDO	17.493	17.4718	0.230626	-0.74325	0.652234	0	0.652234	1					hGAPDH	17.959	18.215	0.610099
	hGAPDH	ENDO	17.312												hGAPDH	17.755
	hGAPDH	Target	17.79													18.033
	hGAPDH	Target	17.292													19.113
	Rfx3-1	Target	24.876	24.5815	0.356581	-2.813	0.754369	-2.06975	0.754369	4.19814					Rfx3-1	27.705	27.3945	0.664773
	Rfx3-1	Target	24.901												Rfx3-1	27.952
	Rfx3-2	Target	24.229													26.44
	Rfx3-2	Target	24.32													27.481
	Rfx6-2	Target	26.585	26.7927	0.257284	-9.78725	2.42142	-9.044	2.42142	527.856					Rfx6-2	36.308	36.58	2.40771
	Rfx6-2	Target	26.56												Rfx6-2	34.429
	Rfx6-1	Target	27.059													35.583
	Rfx6-1	Target	26.967													40
	SOX9		23.123	21.9275	1.69069	-2.081	1.88444	-1.33775	1.88444	2.52757					SOX9	24.597	24.0085	0.832265
			20.732													23.42
	CK19		20.005	22.2035	3.10915	2.0965	3.10924	2.83975	3.10924	0.139685					CK19	20.09	20.107	0.0240416
			24.402													20.124
	FOXA2		28.398	31.0635	3.76959	-8.9365	3.76959	-8.19325	3.76959	292.694					FOXA2	40	40	0
			33.729													40
	CFTR		25.203	26.134	1.31663	-7.559	1.61065	-6.81575	1.61065	112.654					CFTR	33.037	33.693	0.927724
			27.065													34.349
	GCG		33.879	33.388	0.705961	-5.1665	2.16271	-4.42325	2.16271	21.4551					gcg	37.109	38.5545	2.04425
			34.082													40
			32.608												ppy	37.711	37.7945	0.118087
			32.983													37.878
	PPY		31.941	31.7115	0.475594	-6.083	0.490035	-5.33975	0.490035	40.4972
			32.246
			31.174
			31.485
														+pdx	-pdx
												huOCT4	Target	3.17191e-09	2.65802e-09		Anova: Single Factor		2004-10-01					Anova: Single Factor		Nkx6.1					Anova: Single Factor		NeuroD1					Anova: Single Factor		Pax6
												huOCT4	Target	3.11958e-09	2.32037e-09
														2.42058e-09	2.51116e-09		SUMMARY							SUMMARY							SUMMARY							SUMMARY
														2.87658e-09	1.81171e-09		Groups	Count	Sum	Average	Variance			Groups	Count	Sum	Average	Variance			Groups	Count	Sum	Average	Variance			Groups	Count	Sum	Average	Variance
												hNanog	Target	8.37611e-10	5.85313e-11		+pdx	4	1.15887e-08	2.89716e-09	1.17504e-19			Column 1	4	3.20708e-09	8.01769e-10	3.26226e-20			Column 1	4	3.05837e-10	7.64592e-11	1.29916e-21			Column 1	4	7.60515e-09	1.90129e-09	2.89331e-19
												hNanog	Target	1.01561e-09	8.35251e-11		-pdx	4	9.30126e-09	2.32531e-09	1.36348e-19			Column 2	4	3.30738e-10	8.26845e-11	1.26277e-21			Column 2	4	5.76021e-12	1.44005e-12	1.12596e-24			Column 2	4	5.83191e-10	1.45798e-10	2.75395e-20
														8.63551e-10	6.53057e-11
														7.99601e-10	3.3017e-11
												Pdx1	Target	4.9085e-10	9.09495e-13		ANOVA							ANOVA							ANOVA							ANOVA
												Pdx1	Target	8.36451e-10	9.09495e-13		Source of Variation	SS	df	MS	F	P-value	F crit	Source of Variation	SS	df	MS	F	P-value	F crit	Source of Variation	SS	df	MS	F	P-value	F crit	Source of Variation	SS	df	MS	F	P-value	F crit
														4.25536e-10	9.09495e-13		Between Groups	6.54021e-19	1	6.54021e-19	5.15277	0.0636703	5.98738	Between Groups	1.03417e-18	1	1.03417e-18	61.0391	0.000231987	5.98738	Between Groups	1.12558e-20	1	1.12558e-20	17.3128	0.00593868	5.98738	Between Groups	6.1635e-18	1	6.1635e-18	38.9023	0.00078625	5.98738
														4.21719e-10	9.09495e-13		Within Groups	7.61557e-19	6	1.26926e-19				Within Groups	1.01656e-19	6	1.69427e-20				Within Groups	3.90085e-21	6	6.50141e-22				Within Groups	9.50611e-19	6	1.58435e-19
												Nkx6.1	Target	9.35204e-10	1.01275e-10
												Nkx6.1	Target	9.74243e-10	1.23566e-10		Total	1.41558e-18	7					Total	1.13582e-18	7					Total	1.51566e-20	7					Total	7.11411e-18	7
														6.06825e-10	5.17375e-11
														6.90806e-10	5.41593e-11		Anova: Single Factor		Nanog					Anova: Single Factor		Nkx2.2					Anova: Single Factor		PAX4					Anova: Single Factor		rfx3
												Nkx2.2	Target	2.09839e-10	1.25278e-12
												Nkx2.2	Target	2.50582e-10	3.18245e-12		SUMMARY							SUMMARY							SUMMARY							SUMMARY
														1.39405e-10	9.09495e-13		Groups	Count	Sum	Average	Variance			Groups	Count	Sum	Average	Variance			Groups	Count	Sum	Average	Variance			Groups	Count	Sum	Average	Variance
														1.17632e-10	9.09495e-13		Column 1	4	3.51638e-09	8.79094e-10	8.97311e-21			Column 1	4	7.17457e-10	1.79364e-10	3.80275e-21			Column 1	4	1.32205e-10	3.30511e-11	6.99816e-23			Column 1	4	1.63e-07	4.075e-08	9.91746e-17
												Ngn3		4.32953e-11	9.09495e-13		Column 2	4	2.40379e-10	6.00948e-11	4.37261e-22			Column 2	4	6.25422e-12	1.56356e-12	1.19099e-24			Column 2	4	3.63798e-12	9.09495e-13	0			Column 2	4	2.47442e-08	6.18605e-09	1.06006e-17
														6.3388e-11	1.71254e-12
														1.79528e-11	9.09495e-13
														2.04657e-11	9.09495e-13		ANOVA							ANOVA							ANOVA							ANOVA
												NeuroD1		8.39895e-11	9.09495e-13		Source of Variation	SS	df	MS	F	P-value	F crit	Source of Variation	SS	df	MS	F	P-value	F crit	Source of Variation	SS	df	MS	F	P-value	F crit	Source of Variation	SS	df	MS	F	P-value	F crit
														1.2348e-10	9.09495e-13		Between Groups	1.34152e-18	1	1.34152e-18	285.116	2.75736e-06	5.98738	Between Groups	6.32262e-20	1	6.32262e-20	33.2425	0.00118757	5.98738	Between Groups	2.06617e-21	1	2.06617e-21	59.0489	0.00025422	5.98738	Between Groups	2.38934e-15	1	2.38934e-15	43.5314	0.000582707	5.98738
														4.07616e-11	3.03172e-12		Within Groups	2.82311e-20	6	4.70518e-21				Within Groups	1.14118e-20	6	1.90197e-21				Within Groups	2.09945e-22	6	3.49908e-23				Within Groups	3.29326e-16	6	5.48876e-17
														5.76056e-11	9.09495e-13
												PAX4		2.93673e-11	9.09495e-13		Total	1.36975e-18	7					Total	7.4638e-20	7					Total	2.27611e-21	7					Total	2.71866e-15	7
														4.32353e-11	9.09495e-13
														2.38206e-11	9.09495e-13		Anova: Single Factor		Pdx1					Anova: Single Factor		Ngn3					Anova: Single Factor		sox17					Anova: Single Factor		rfx6
														3.57814e-11	9.09495e-13
												Sox17	Target	8.56398e-10	9.09495e-13		SUMMARY							SUMMARY							SUMMARY							SUMMARY
												Sox17	Target	9.09e-10	9.09495e-13		Groups	Count	Sum	Average	Variance			Groups	Count	Sum	Average	Variance			Groups	Count	Sum	Average	Variance			Groups	Count	Sum	Average	Variance
														6.91285e-10	9.09495e-13		Column 1	4	2.17456e-09	5.43639e-10	3.91128e-20			Column 1	4	1.45102e-10	3.62754e-11	4.56678e-22			Column 1	4	3.1394e-09	7.84849e-10	1.32395e-20			Column 1	4	3.48163e-08	8.70408e-09	2.35318e-18
														6.82714e-10	9.09495e-13		Column 2	4	3.63798e-12	9.09495e-13	0			Column 2	4	4.44102e-12	1.11026e-12	1.6122e-25			Column 2	4	3.63798e-12	9.09495e-13	0			Column 2	4	7.53282e-11	1.88321e-11	3.22395e-22
												Pax6	Target	1.56738e-09	3.28361e-10
												Pax6	Target	1.36259e-09	2.44406e-10
														2.13074e-09	9.51456e-12		ANOVA							ANOVA							ANOVA							ANOVA
														2.54445e-09	9.09495e-13		Source of Variation	SS	df	MS	F	P-value	F crit	Source of Variation	SS	df	MS	F	P-value	F crit	Source of Variation	SS	df	MS	F	P-value	F crit	Source of Variation	SS	df	MS	F	P-value	F crit
												hGAPDH	ENDO	5.42104e-06	3.92466e-06		Between Groups	5.8911e-19	1	5.8911e-19	30.1236	0.00153121	5.98738	Between Groups	2.47318e-21	1	2.47318e-21	10.8274	0.0166036	5.98738	Between Groups	1.22912e-18	1	1.22912e-18	185.675	9.70005e-06	5.98738	Between Groups	1.50867e-16	1	1.50867e-16	128.206	2.84056e-05	5.98738
												hGAPDH	ENDO	6.14566e-06	4.52077e-06		Within Groups	1.17338e-19	6	1.95564e-20				Within Groups	1.37052e-21	6	2.2842e-22				Within Groups	3.97186e-20	6	6.61976e-21				Within Groups	7.06052e-18	6	1.17675e-18
														4.41242e-06	3.72843e-06
														6.23145e-06	1.76366e-06		Total	7.06449e-19	7					Total	3.8437e-21	7					Total	1.26884e-18	7					Total	1.57928e-16	7
												Rfx3-1	Target	3.24771e-08	4.5705e-09
												Rfx3-1	Target	3.19192e-08	3.85132e-09		Anova: Single Factor		sox9					Anova: Single Factor		CK19					Anova: Single Factor		FOXa2					Anova: Single Factor		CFTR
														5.08562e-08	1.09842e-08
														4.77475e-08	5.3382e-09		SUMMARY							SUMMARY							SUMMARY							SUMMARY
												Rfx6-2	Target	9.93385e-09	1.17545e-11		Groups	Count	Sum	Average	Variance			Groups	Count	Sum	Average	Variance			Groups	Count	Sum	Average	Variance			Groups	Count	Sum	Average	Variance
												Rfx6-2	Target	1.01075e-08	4.32353e-11		Column 1	2	6.83644e-07	3.41822e-07	1.07978e-13			Column 1	2	9.95484e-07	4.97742e-07	4.09753e-13			Column 1	2	2.89739e-09	1.4487e-09	3.80031e-18			Column 1	2	3.30129e-08	1.65064e-08	1.76122e-16
														7.15203e-09	1.9429e-11		Column 2	2	1.28506e-07	6.42531e-08	1.23473e-15			Column 2	2	1.77113e-06	8.85564e-07	2.1776e-16			Column 2	2	1.81899e-12	9.09495e-13	0			Column 2	2	1.59168e-10	7.95841e-11	2.29619e-21
														7.62297e-09	9.09495e-13
												SOX9		1.09467e-07	3.94063e-08
														5.74177e-07	8.91e-08		ANOVA							ANOVA							ANOVA							ANOVA
												CK19		9.50375e-07	8.95999e-07		Source of Variation	SS	df	MS	F	P-value	F crit	Source of Variation	SS	df	MS	F	P-value	F crit	Source of Variation	SS	df	MS	F	P-value	F crit	Source of Variation	SS	df	MS	F	P-value	F crit
														4.51093e-08	8.7513e-07		Between Groups	7.70446e-14	1	7.70446e-14	1.41091	0.356847	18.5128	Between Groups	1.50406e-13	1	1.50406e-13	0.73374	0.481925	18.5128	Between Groups	2.09609e-18	1	2.09609e-18	1.10311	0.403773	18.5128	Between Groups	2.69842e-16	1	2.69842e-16	3.06421	0.222136	18.5128
												FOXA2		2.82716e-09	9.09495e-13		Within Groups	1.09213e-13	2	5.46063e-14				Within Groups	4.09971e-13	2	2.04985e-13				Within Groups	3.80031e-18	2	1.90016e-18				Within Groups	1.76125e-16	2	8.80624e-17
														7.02359e-11	9.09495e-13
												CFTR		2.58905e-08	1.13468e-10		Total	1.86257e-13	3					Total	5.60377e-13	3					Total	5.8964e-18	3					Total	4.45966e-16	3
														7.12235e-09	4.57005e-11
												GCG		6.33002e-11	6.74649e-12		Anova: Single Factor		GCG					Anova: Single Factor		PPY
														5.49915e-11	9.09495e-13
														1.52761e-10			SUMMARY							SUMMARY
														1.17795e-10			Groups	Count	Sum	Average	Variance			Groups	Count	Sum	Average	Variance
												PPY		2.4255e-10	4.44486e-12		Column 1	4	3.88848e-10	9.72121e-11	2.14733e-21			Column 1	4	1.18435e-09	2.96087e-10	9.25677e-21
														1.9633e-10	3.959e-12		Column 2	2	7.65598e-12	3.82799e-12	1.70353e-23			Column 2	2	8.40386e-12	4.20193e-12	1.18027e-25
														4.12754e-10
														3.32714e-10
																	ANOVA							ANOVA
																	Source of Variation	SS	df	MS	F	P-value	F crit	Source of Variation	SS	df	MS	F	P-value	F crit
																	Between Groups	1.16275e-20	1	1.16275e-20	7.20074	0.0550327	7.70865	Between Groups	1.13596e-19	1	1.13596e-19	16.3621	0.0155396	7.70865
																	Within Groups	6.45903e-21	4	1.61476e-21				Within Groups	2.77704e-20	4	6.9426e-21
																	Total	1.80865e-20	5					Total	1.41366e-19	5

## Sheet: days comparison
gene	+pdx 2d	+pdx 2d		+pdx 7d	+pdx 7d					+pdx 2d	+pdx 7d
huOCT4	ddCt std dev.	Fold change (2^-ddct)		ddCt std dev.	Fold change (2^-ddct)					2^-Cq	2^-Cq
huOCT4	0.372442	0.767772	huOCT4	0.302137	0.747813			huOCT4	Target	2.7709e-09	3.17191e-09		Anova: Single Factor		2004-10-01					Anova: Single Factor		nkx2.2					Anova: Single Factor		rfx6					Anova: Single Factor		cftr
			huOCT4					huOCT4	Target	3.14782e-09	3.11958e-09
			huOCT4							2.13369e-09	2.42058e-09		SUMMARY							SUMMARY							SUMMARY							SUMMARY
hNanog			huOCT4							2.13074e-09	2.87658e-09		Groups	Count	Sum	Average	Variance			Groups	Count	Sum	Average	Variance			Groups	Count	Sum	Average	Variance			Groups	Count	Sum	Average	Variance
hNanog	0.667013	7.85439	hNanog	0.586474	9.17845			hNanog	Target	4.80415e-10	8.37611e-10		Column 1	4	1.01831e-08	2.54579e-09	2.51735e-19			Column 1	4	4.27563e-10	1.06891e-10	3.6125e-21			Column 1	4	7.53552e-08	1.88388e-08	5.81556e-18			Column 1	2	7.64603e-08	3.82301e-08	6.72331e-17
			hNanog					hNanog	Target	5.99301e-10	1.01561e-09		Column 2	4	1.15887e-08	2.89716e-09	1.17504e-19			Column 2	4	7.17457e-10	1.79364e-10	3.80275e-21			Column 2	4	3.48163e-08	8.70408e-09	2.35318e-18			Column 2	2	3.30129e-08	1.65064e-08	1.76122e-16
			hNanog							6.54903e-10	8.63551e-10
Pdx1			hNanog							8.65348e-10	7.99601e-10
Pdx1	1.18789	196.959	Pdx1	0.466252	342.213			Pdx1	Target	5.80092e-10	4.9085e-10		ANOVA							ANOVA							ANOVA							ANOVA
			Pdx1					Pdx1	Target	4.56394e-10	8.36451e-10		Source of Variation	SS	df	MS	F	P-value	F crit	Source of Variation	SS	df	MS	F	P-value	F crit	Source of Variation	SS	df	MS	F	P-value	F crit	Source of Variation	SS	df	MS	F	P-value	F crit
			Pdx1							1.13704e-10	4.25536e-10		Between Groups	2.4693e-19	1	2.4693e-19	1.33751	0.291436	5.98738	Between Groups	1.05049e-20	1	1.05049e-20	2.83332	0.143315	5.98738	Between Groups	2.05425e-16	1	2.05425e-16	50.2953	0.00039451	5.98738	Between Groups	4.71919e-16	1	4.71919e-16	3.87843	0.187736	18.5128
Nkx6.1			Pdx1							1.39115e-10	4.21719e-10		Within Groups	1.10772e-18	6	1.8462e-19				Within Groups	2.22457e-20	6	3.70762e-21				Within Groups	2.45062e-17	6	4.08437e-18				Within Groups	2.43355e-16	2	1.21678e-16
Nkx6.1	0.763398	5.09824	Nkx6.1	0.716823	6.10292			Nkx6.1	Target	6.35671e-10	9.35204e-10
			Nkx6.1					Nkx6.1	Target	6.48129e-10	9.74243e-10		Total	1.35465e-18	7					Total	3.27506e-20	7					Total	2.29931e-16	7					Total	7.15274e-16	3
			Nkx6.1							3.58577e-10	6.06825e-10
Nkx2.2			Nkx6.1							6.52185e-10	6.90806e-10		Anova: Single Factor		Nanog					Anova: Single Factor		Sox17					Anova: Single Factor		sox9					Anova: Single Factor		ngn3
Nkx2.2	1.22494	48.9504	Nkx2.2	0.993449	75.9643			Nkx2.2	Target	1.78916e-10	2.09839e-10
			Nkx2.2					Nkx2.2	Target	1.32251e-10	2.50582e-10		SUMMARY							SUMMARY							SUMMARY							SUMMARY
			Nkx2.2							6.97024e-11	1.39405e-10		Groups	Count	Sum	Average	Variance			Groups	Count	Sum	Average	Variance			Groups	Count	Sum	Average	Variance			Groups	Count	Sum	Average	Variance
Sox17			Nkx2.2							4.66931e-11	1.17632e-10		Column 1	4	2.59997e-09	6.49992e-10	2.59095e-20			Column 1	4	1.32944e-09	3.32359e-10	1.75903e-20			Column 1	2	1.68496e-07	8.42482e-08	1.8414e-15			Column 1	4	3.63798e-12	9.09495e-13	0
Sox17	0.601655	241.437	Ngn3	0.982893	17.7685			Sox17	Target	2.26935e-10	8.56398e-10		Column 2	4	3.51638e-09	8.79094e-10	8.97311e-21			Column 2	4	3.1394e-09	7.84849e-10	1.32395e-20			Column 2	2	6.83644e-07	3.41822e-07	1.07978e-13			Column 2	4	1.45102e-10	3.62754e-11	4.56678e-22
			Ngn3					Sox17	Target	2.08678e-10	9.09e-10
			Ngn3							4.39323e-10	6.91285e-10
Pax6			Ngn3							4.545e-10	6.82714e-10		ANOVA							ANOVA							ANOVA							ANOVA
Pax6	4.09555	46.5029	NeuroD1	1.10906	34.1485			Pax6	Target	1.41064e-09	1.56738e-09		Source of Variation	SS	df	MS	F	P-value	F crit	Source of Variation	SS	df	MS	F	P-value	F crit	Source of Variation	SS	df	MS	F	P-value	F crit	Source of Variation	SS	df	MS	F	P-value	F crit
			NeuroD1					Pax6	Target	1.27841e-09	1.36259e-09		Between Groups	1.04976e-19	1	1.04976e-19	6.01883	0.0495662	5.98738	Between Groups	4.09495e-19	1	4.09495e-19	26.5649	0.00210679	5.98738	Between Groups	6.63444e-14	1	6.63444e-14	1.20825	0.386317	18.5128	Between Groups	2.5015e-21	1	2.5015e-21	10.9552	0.0162075	5.98738
			NeuroD1							2.98629e-09	2.13074e-09		Within Groups	1.04648e-19	6	1.74413e-20				Within Groups	9.24893e-20	6	1.54149e-20				Within Groups	1.09819e-13	2	5.49096e-14				Within Groups	1.37003e-21	6	2.28339e-22
hGAPDH			NeuroD1							2.45267e-09	2.54445e-09
hGAPDH	1.12396	1	Pax4	0.369965	21.1854			hGAPDH	ENDO	2.17734e-06	5.42104e-06		Total	2.09624e-19	7					Total	5.01984e-19	7					Total	1.76164e-13	3					Total	3.87153e-21	7
			Pax4					hGAPDH	ENDO	3.36491e-06	6.14566e-06
			Pax4							8.32568e-06	4.41242e-06		Anova: Single Factor		PDX1					Anova: Single Factor		pax 6					Anova: Single Factor		ck19					Anova: Single Factor		neurod1
Rfx3-1			Pax4							7.77891e-06	6.23145e-06
Rfx3-1	0.780777	8.33106	Sox17	0.211488	511.379			Rfx3-1	Target	8.36534e-08	3.24771e-08		SUMMARY							SUMMARY							SUMMARY							SUMMARY
			Sox17					Rfx3-1	Target	8.77516e-08	3.19192e-08		Groups	Count	Sum	Average	Variance			Groups	Count	Sum	Average	Variance			Groups	Count	Sum	Average	Variance			Groups	Count	Sum	Average	Variance
			Sox17							5.32368e-08	5.08562e-08		Column 1	4	1.28931e-09	3.22326e-10	5.38356e-20			Column 1	4	8.12801e-09	2.032e-09	6.80535e-19			Column 1	2	1.32293e-06	6.61464e-07	5.07486e-13			Column 1	4	3.63798e-12	9.09495e-13	0
Rfx6-2			Sox17							5.17452e-08	4.77475e-08		Column 2	4	2.17456e-09	5.43639e-10	3.91128e-20			Column 2	4	7.60515e-09	1.90129e-09	2.89331e-19			Column 2	2	9.95484e-07	4.97742e-07	4.09753e-13			Column 2	4	3.05837e-10	7.64592e-11	1.29916e-21
Rfx6-2	2.41439	1354.69	Pax6	4.07238	38.1735			Rfx6-2	Target	1.91776e-08	9.93385e-09
			Pax6					Rfx6-2	Target	2.21211e-08	1.01075e-08
			Pax6							1.70577e-08	7.15203e-09		ANOVA							ANOVA							ANOVA							ANOVA
			Pax6							1.69987e-08	7.62297e-09		Source of Variation	SS	df	MS	F	P-value	F crit	Source of Variation	SS	df	MS	F	P-value	F crit	Source of Variation	SS	df	MS	F	P-value	F crit	Source of Variation	SS	df	MS	F	P-value	F crit
SOX9	1.13337	0.934004	hGAPDH	0.652234	1			SOX9		5.39052e-08	1.09467e-07		Between Groups	9.79584e-20	1	9.79584e-20	2.1078	0.196754	5.98738	Between Groups	3.41724e-20	1	3.41724e-20	0.0704683	0.799541	5.98738	Between Groups	2.68047e-14	1	2.68047e-14	0.0584465	0.831496	18.5128	Between Groups	1.14155e-20	1	1.14155e-20	17.5738	0.00573583	5.98738
			hGAPDH							1.14591e-07	5.74177e-07		Within Groups	2.78845e-19	6	4.64742e-20				Within Groups	2.9096e-18	6	4.84933e-19				Within Groups	9.17239e-13	2	4.5862e-13				Within Groups	3.89747e-21	6	6.49578e-22
CK19	2.04014	0.340919	hGAPDH					CK19		1.16519e-06	9.50375e-07
			hGAPDH							1.57734e-07	4.51093e-08		Total	3.76804e-19	7					Total	2.94377e-18	7					Total	9.44044e-13	3					Total	1.5313e-20	7
FOXA2	0.898026	209.964	Rfx3-1	0.754369	4.19814			FOXA2		4.21134e-10	2.82716e-09
			Rfx3-1							1.74628e-10	7.02359e-11		Anova: Single Factor		NKX6.1					Anova: Single Factor		rfx3					Anova: Single Factor		foxa2					Anova: Single Factor		pax4
CFTR	0.97873	369.518	Rfx3-2					CFTR		4.40281e-08	2.58905e-08
			Rfx3-2							3.24322e-08	7.12235e-09		SUMMARY							SUMMARY							SUMMARY							SUMMARY
GCG	2.44354	2.51141	Rfx6-2	2.42142	527.856			NGN3		9.09495e-13	4.32953e-11		Groups	Count	Sum	Average	Variance			Groups	Count	Sum	Average	Variance			Groups	Count	Sum	Average	Variance			Groups	Count	Sum	Average	Variance
			Rfx6-2							9.09495e-13	6.3388e-11		Column 1	4	2.29456e-09	5.7364e-10	2.0606e-20			Column 1	4	2.76387e-07	6.90968e-08	3.70838e-16			Column 1	2	5.95762e-10	2.97881e-10	3.03828e-20			Column 1	4	3.63798e-12	9.09495e-13	0
PPY	0.493354	1.80563	Rfx6-1							9.09495e-13	1.79528e-11		Column 2	4	3.20708e-09	8.01769e-10	3.26226e-20			Column 2	4	1.63e-07	4.075e-08	9.91746e-17			Column 2	2	2.89739e-09	1.4487e-09	3.80031e-18			Column 2	4	1.32205e-10	3.30511e-11	6.99816e-23
			Rfx6-1							9.09495e-13	2.04657e-11
			SOX9	1.88444	2.52757			neurod1		9.09495e-13	8.39895e-11
										9.09495e-13	1.2348e-10		ANOVA							ANOVA							ANOVA							ANOVA
			CK19	3.10924	0.139685					9.09495e-13	4.07616e-11		Source of Variation	SS	df	MS	F	P-value	F crit	Source of Variation	SS	df	MS	F	P-value	F crit	Source of Variation	SS	df	MS	F	P-value	F crit	Source of Variation	SS	df	MS	F	P-value	F crit
										9.09495e-13	5.76056e-11		Between Groups	1.04086e-19	1	1.04086e-19	3.91089	0.0953409	5.98738	Between Groups	1.60707e-15	1	1.60707e-15	6.83844	0.0398502	5.98738	Between Groups	1.32438e-18	1	1.32438e-18	0.691456	0.493139	18.5128	Between Groups	2.06617e-21	1	2.06617e-21	59.0489	0.00025422	5.98738
			FOXA2	3.76959	292.694			pax4		9.09495e-13	2.93673e-11		Within Groups	1.59686e-19	6	2.66143e-20				Within Groups	1.41004e-15	6	2.35006e-16				Within Groups	3.83069e-18	2	1.91535e-18				Within Groups	2.09945e-22	6	3.49908e-23
										9.09495e-13	4.32353e-11
			CFTR	1.61065	112.654					9.09495e-13	2.38206e-11		Total	2.63772e-19	7					Total	3.01711e-15	7					Total	5.15507e-18	3					Total	2.27611e-21	7
										9.09495e-13	3.57814e-11
			GCG	2.16271	21.4551			GCG		2.75135e-12	6.33002e-11		Anova: Single Factor		GCG					Anova: Single Factor		PPY
										1.68554e-11	5.49915e-11
			PPY	0.490035	40.4972					2.04374e-11	1.52761e-10		SUMMARY							SUMMARY
					GCG		38.403			6.42696e-12	1.17795e-10		Groups	Count	Sum	Average	Variance			Groups	Count	Sum	Average	Variance
							35.788	PPY		7.12128e-12	2.4255e-10		Column 1	4	4.6471e-11	1.16178e-11	7.02586e-23			Column 1	4	4.47633e-11	1.11908e-11	1.2071e-23
							35.51			9.4948e-12	1.9633e-10		Column 2	4	3.88848e-10	9.72121e-11	2.14733e-21			Column 2	4	1.18435e-09	2.96087e-10	9.25677e-21
							37.179			1.43516e-11	4.12754e-10
					PPY		37.031			1.37956e-11	3.32714e-10
							36.616						ANOVA							ANOVA
							36.02						Source of Variation	SS	df	MS	F	P-value	F crit	Source of Variation	SS	df	MS	F	P-value	F crit
							36.077						Between Groups	1.46528e-20	1	1.46528e-20	13.215	0.0108966	5.98738	Between Groups	1.62331e-19	1	1.62331e-19	35.0274	0.00103627	5.98738
													Within Groups	6.65277e-21	6	1.1088e-21				Within Groups	2.78065e-20	6	4.63442e-21
													Total	2.13056e-20	7					Total	1.90138e-19	7
