# Supplementary material for: The combined effect of PDX1, epidermal growth factor and poly-L-ornithine on human amnion epithelial cells’ differentiation
Source: BMC Dev Biol. 2016 Apr 12;16:8. doi: 10.1186/s12861-016-0108-y (PMC4828805; doi:10.1186/s12861-016-0108-y)
Supplement: Additional file 5: — Effect of EGF on mPdx1 transduced hAECs. The qPCR data obtained upon transducing p2 hAECs with 50MOI of the mPdx1 adenovirus is given. One set of cells were grown in the absence of EGF. The statistical calculations are also included. (XLSX 66 kb) [file 12861_2016_108_MOESM5_ESM.xlsx]

## Sheet: d2
-EGF 2d			Ct	Avg Ct	Ct std. dev	dCt ((ct of +PDX)-(ct of -PDX))	dCt std dev	ddCt (dCt of gene - dCt of GAPDH)	ddCt std dev.	Fold change (2^-ddct)				+EGF	gene		ct	Avg Ct	Ct std. dev
	OCT4	Target	27.981	27.744	0.335169	-0.826	0.437738	-0.257	0.437738	1.19499					huOCT4	Target	28.427	28.57	0.281561
	2013-10-04	Target	27.507												huOCT4	Target	28.243
	NANOG	Target	29.862	29.3795	0.682358	-1.17175	0.767496	-0.60275	0.767496	1.51861							28.804
	Nanog	Target	28.897														28.806
	PDX1	Target	33.31	32.9475	0.512652	1.07525	1.29379	1.64425	1.29379	0.319913					hNanog	Target	30.955	30.5512	0.351338
	PDX1	Target	32.585												hNanog	Target	30.636
	NKX6.1	Target	29.389	29.881	0.695793	-0.86025	0.814869	-0.29125	0.814869	1.2237							30.508
	Nkx6.1	Target	30.373														30.106
	NKX2.2	Target	32.231	32.2435	0.0176777	-1.07	0.877646	-0.501	0.877646	1.41519					Pdx1	Target	30.683	31.8723	1.18789
	Nkx2.2	Target	32.256												Pdx1	Target	31.029
	SOX17	Target	31.785	32.2215	0.617304	0.643	0.862005	1.212	0.862005	0.43167							33.034
	SOX17	Target	32.658														32.743
	PAX6	Target	28.761	28.823	0.0876812	-0.1435	0.604316	0.4255	0.604316	0.744581					Nkx6.1	Target	30.551	30.7412	0.424126
	Pax6	Target	28.885												Nkx6.1	Target	30.523
	GAPDH	Target	17.179	17.14	0.0551543	-0.569	0.945569	0	0.945569	1							31.377
	GAPDH	Target	17.101														30.514
	RFX3	Target	23.911	23.8255	0.120915	-0.0045	0.426978	0.5645	0.426978	0.67619					Nkx2.2	Target	32.38	33.3135	0.877468
	Rfx3	Target	23.74												Nkx2.2	Target	32.816
	RFX6	Target	25.816	25.7935	0.0318198	0.12325	0.182225	0.69225	0.182225	0.618888							33.74
	Rfx6	Target	25.771														34.318
	SOX9		23.393	22.343	1.48492	-1.258	1.60218	-1.258	1.60218	2.39164					Sox17	Target	32.037	31.5785	0.601655
			21.293												Sox17	Target	32.158
	CK19		17.366	18.454	1.53866	-2.6995	2.55521	-2.1305	2.55521	4.37869							31.084
			19.542														31.035
	FOXA2		29.007	29.507	0.707107	-2.273	1.143	-1.704	1.143	3.25803					Pax6	Target	29.401	28.9665	0.597922
			30.007												Pax6	Target	29.543
	CFTR		23.738	24.188	0.636396	-0.4695	0.708689	0.0995	0.708689	0.933356							28.319
			24.638														28.603
	GCG		37.109	38.5545	2.04425	1.8345	2.44354	2.4035	2.44354	0.189005					hGAPDH	ENDO	18.809	17.709	0.943959
			40												hGAPDH	ENDO	18.181
	PPY		37.977	36.7575	1.72463	0.3215	1.78992	0.8905	1.78992	0.539427							16.874
			35.538														16.972
															Rfx3-1	Target	23.511	23.83	0.4095
															Rfx3-1	Target	23.442
																	24.163
																	24.204
															Rfx6-2	Target	25.636	25.6703	0.179426
															Rfx6-2	Target	25.43
																	25.805
																	25.81
															SOX9		24.145	23.601	0.769332
																	23.057
															CK19		19.711	21.1535	2.04
																	22.596
															FOXA2		31.145	31.78	0.898026
																	32.415
															CFTR		24.437	24.6575	0.311834
																	24.878
															GCG		38.403	36.72	1.33864
																	35.788
																	35.51
																	37.179
															PPY		37.031	36.436	0.479014
																	36.616
																	36.02
																	36.077
											-EGF	+EGF		Anova: Single Factor		2004-10-01					Anova: Single Factor		nkx2.2					Anova: Single Factor		rfx6					Anova: Single Factor		cftr
										OCT4	3.77468e-09	2.7709e-09
										2013-10-04	5.24286e-09	3.14782e-09		SUMMARY							SUMMARY							SUMMARY							SUMMARY
												2.13369e-09		Groups	Count	Sum	Average	Variance			Groups	Count	Sum	Average	Variance			Groups	Count	Sum	Average	Variance			Groups	Count	Sum	Average	Variance
												2.13074e-09		-EGF	2	9.01753e-09	4.50877e-09	1.07778e-18			Column 1	2	3.93356e-10	1.96678e-10	5.80752e-24			Column 1	2	3.43926e-08	1.71963e-08	1.43829e-19			Column 1	2	1.09776e-07	5.48882e-08	5.50197e-16
										NANOG	1.02481e-09	4.80415e-10		+EGF	4	1.01831e-08	2.54579e-09	2.51735e-19			Column 2	4	4.27563e-10	1.06891e-10	3.6125e-21			Column 2	4	7.53552e-08	1.88388e-08	5.81556e-18			Column 2	2	7.64603e-08	3.82301e-08	6.72331e-17
										Nanog	2.00049e-09	5.99301e-10
												6.54903e-10
												8.65348e-10		ANOVA							ANOVA							ANOVA							ANOVA
										PDX1	9.39055e-11	5.80092e-10		Source of Variation	SS	df	MS	F	P-value	F crit	Source of Variation	SS	df	MS	F	P-value	F crit	Source of Variation	SS	df	MS	F	P-value	F crit	Source of Variation	SS	df	MS	F	P-value	F crit
										PDX1	1.55216e-10	4.56394e-10		Between Groups	5.13772e-18	1	5.13772e-18	11.2117	0.0286116	7.70865	Between Groups	1.0749e-20	1	1.0749e-20	3.96522	0.117278	7.70865	Between Groups	3.59695e-18	1	3.59695e-18	0.81793	0.416931	7.70865	Between Groups	2.77492e-16	1	2.77492e-16	0.898862	0.443157	18.5128
												1.13704e-10		Within Groups	1.83298e-18	4	4.58245e-19				Within Groups	1.08433e-20	4	2.71083e-21				Within Groups	1.75905e-17	4	4.39762e-18				Within Groups	6.1743e-16	2	3.08715e-16
												1.39115e-10
										NKX6.1	1.42243e-09	6.35671e-10		Total	6.9707e-18	5					Total	2.15923e-20	5					Total	2.11874e-17	5					Total	8.94922e-16	3
										Nkx6.1	7.19144e-10	6.48129e-10
												3.58577e-10		Anova: Single Factor		Nanog					Anova: Single Factor		sox17					Anova: Single Factor		sox9
												6.52185e-10
										NKX2.2	1.98382e-10	1.78916e-10		SUMMARY							SUMMARY							SUMMARY
										Nkx2.2	1.94974e-10	1.32251e-10		Groups	Count	Sum	Average	Variance			Groups	Count	Sum	Average	Variance			Groups	Count	Sum	Average	Variance
												6.97024e-11		Column 1	2	3.0253e-09	1.51265e-09	4.75977e-19			Column 1	2	4.17805e-10	2.08903e-10	7.52636e-21			Column 1	2	4.79979e-07	2.3999e-07	4.45251e-14
												4.66931e-11		Column 2	4	2.59997e-09	6.49992e-10	2.59095e-20			Column 2	4	1.32944e-09	3.32359e-10	1.75903e-20			Column 2	2	1.68496e-07	8.42482e-08	1.8414e-15
										SOX17	2.70247e-10	2.26935e-10
										SOX17	1.47558e-10	2.08678e-10
												4.39323e-10		ANOVA							ANOVA							ANOVA
												4.545e-10		Source of Variation	SS	df	MS	F	P-value	F crit	Source of Variation	SS	df	MS	F	P-value	F crit	Source of Variation	SS	df	MS	F	P-value	F crit
										PAX6	2.19825e-09	1.41064e-09		Between Groups	9.92235e-19	1	9.92235e-19	7.16796	0.0553836	7.70865	Between Groups	2.0322e-20	1	2.0322e-20	1.34812	0.310175	7.70865	Between Groups	2.42554e-14	1	2.42554e-14	1.04625	0.41395	18.5128
										Pax6	2.0172e-09	1.27841e-09		Within Groups	5.53706e-19	4	1.38426e-19				Within Groups	6.02971e-20	4	1.50743e-20				Within Groups	4.63665e-14	2	2.31832e-14
												2.98629e-09
												2.45267e-09		Total	1.54594e-18	5					Total	8.06191e-20	5					Total	7.06219e-14	3
										GAPDH	6.73916e-06	2.17734e-06
										GAPDH	7.11354e-06	3.36491e-06		Anova: Single Factor		PDX1					Anova: Single Factor		pax6					Anova: Single Factor		ck19
												8.32568e-06
												7.77891e-06		SUMMARY							SUMMARY							SUMMARY
										RFX3	6.33974e-08	8.36534e-08		Groups	Count	Sum	Average	Variance			Groups	Count	Sum	Average	Variance			Groups	Count	Sum	Average	Variance
										Rfx3	7.13753e-08	8.77516e-08		Column 1	2	2.49122e-10	1.24561e-10	1.87952e-21			Column 1	2	4.21544e-09	2.10772e-09	1.63892e-20			Column 1	2	7.22988e-06	3.61494e-06	1.06255e-11
												5.32368e-08		Column 2	4	1.28931e-09	3.22326e-10	5.38356e-20			Column 2	4	8.12801e-09	2.032e-09	6.80535e-19			Column 2	2	1.32293e-06	6.61464e-07	5.07486e-13
												5.17452e-08
										RFX6	1.69282e-08	1.91776e-08
										Rfx6	1.74645e-08	2.21211e-08		ANOVA							ANOVA							ANOVA
												1.70577e-08		Source of Variation	SS	df	MS	F	P-value	F crit	Source of Variation	SS	df	MS	F	P-value	F crit	Source of Variation	SS	df	MS	F	P-value	F crit
												1.69987e-08		Between Groups	5.21482e-20	1	5.21482e-20	1.27668	0.321682	7.70865	Between Groups	7.64454e-21	1	7.64454e-21	0.0148582	0.908861	7.70865	Between Groups	8.72304e-12	1	8.72304e-12	1.56706	0.337192	18.5128
										SOX9	9.07832e-08	5.39052e-08		Within Groups	1.63386e-19	4	4.08466e-20				Within Groups	2.058e-18	4	5.14499e-19				Within Groups	1.1133e-11	2	5.56649e-12
											3.89196e-07	1.14591e-07
										CK19	5.91988e-06	1.16519e-06		Total	2.15535e-19	5					Total	2.06564e-18	5					Total	1.9856e-11	3
											1.31e-06	1.57734e-07
										FOXA2	1.85363e-09	4.21134e-10		Anova: Single Factor		nkx6.1					Anova: Single Factor		rfx3					Anova: Single Factor		foxa2
											9.26815e-10	1.74628e-10
										CFTR	7.14743e-08	4.40281e-08		SUMMARY							SUMMARY							SUMMARY
											3.83021e-08	3.24322e-08		Groups	Count	Sum	Average	Variance			Groups	Count	Sum	Average	Variance			Groups	Count	Sum	Average	Variance
														Column 1	2	2.14157e-09	1.07078e-09	2.47302e-19			Column 1	2	1.34773e-07	6.73864e-08	3.1823e-17			Column 1	2	2.78044e-09	1.39022e-09	4.29493e-19
														Column 2	4	2.29456e-09	5.7364e-10	2.0606e-20			Column 2	4	2.76387e-07	6.90968e-08	3.70838e-16			Column 2	2	5.95762e-10	2.97881e-10	3.03828e-20
														ANOVA							ANOVA							ANOVA
														Source of Variation	SS	df	MS	F	P-value	F crit	Source of Variation	SS	df	MS	F	P-value	F crit	Source of Variation	SS	df	MS	F	P-value	F crit
														Between Groups	3.29537e-19	1	3.29537e-19	4.26419	0.107841	7.70865	Between Groups	3.90055e-18	1	3.90055e-18	0.0136343	0.912673	7.70865	Between Groups	1.19321e-18	1	1.19321e-18	5.18927	0.150407	18.5128
														Within Groups	3.0912e-19	4	7.72801e-20				Within Groups	1.14434e-15	4	2.86084e-16				Within Groups	4.59876e-19	2	2.29938e-19
														Total	6.38657e-19	5					Total	1.14824e-15	5					Total	1.65308e-18	3

## Sheet: d7
-EGF 7d			Ct	Avg Ct	Ct std. dev	dCt ((ct of +PDX)-(ct of -PDX))	dCt std dev	ddCt (dCt of gene - dCt of GAPDH)	ddCt std dev.	Fold change (2^-ddct)				+EGF	gene		ct	Avg Ct	Ct std. dev
	huOCT4	Target	29.072	29.027	0.0636396	0.65625	0.189474	1.22	0.189474	0.429283					huOCT4	Target	28.232	28.3708	0.178466
	huOCT4	Target	28.982												huOCT4	Target	28.256
	hNanog	Target	30.07	29.952	0.166877	-0.13725	0.224349	0.4265	0.224349	0.744065					huOCT4	Target	28.622
	hNanog	Target	29.834												huOCT4	Target	28.373
	Pdx1	Target	30.852	30.941	0.125865	0.103	0.482942	0.66675	0.482942	0.629924					hNanog	Target	30.153	30.0892	0.149947
	Pdx1	Target	31.03												hNanog	Target	29.875
	Nkx6.1	Target	30.571	30.436	0.190919	0.1915	0.383916	0.75525	0.383916	0.592444					hNanog	Target	30.109
	Nkx6.1	Target	30.301												hNanog	Target	30.22
	Nkx2.2	Target	32.455	32.3145	0.198697	-0.12775	0.543955	0.436	0.543955	0.739181					Pdx1	Target	30.924	30.838	0.466252
	Nkx2.2	Target	32.174												Pdx1	Target	30.155
	Ngn3	Target	37.047	36.1825	1.22259	1.30525	1.5008	1.869	1.5008	0.273763					Pdx1	Target	31.13
	Ngn3	Target	35.318												Pdx1	Target	31.143
	NeuroD1	Target	35.676	35.537	0.196576	1.80825	0.717195	2.372	0.717195	0.193178					Nkx6.1	Target	29.994	30.2445	0.333079
	NeuroD1	Target	35.398												Nkx6.1	Target	29.935
	Pax4	Target	34.295	34.753	0.64771	-0.09875	0.745924	0.465	0.745924	0.724471					Nkx6.1	Target	30.618
	Pax4	Target	35.211												Nkx6.1	Target	30.431
	Sox17	Target	30.319	30.488	0.239002	0.2295	0.319138	0.79325	0.319138	0.577043					Nkx2.2	Target	32.15	32.4423	0.506366
	Sox17	Target	30.657												Nkx2.2	Target	31.894
	Pax6	Target	29.031	28.694	0.47659	-0.32	0.6288	0.24375	0.6288	0.844547					Nkx2.2	Target	32.74
	Pax6	Target	28.357												Nkx2.2	Target	32.985
	hGAPDH	Target	16.911	16.908	0.00424264	-0.56375	0.230665	0	0.230665	1					Ngn3	Target	34.427	34.8773	0.870452
	hGAPDH	Target	16.905												Ngn3	Target	33.877
	Rfx3-2	Target	24.084	24.0605	0.033234	-0.521	0.358126	0.04275	0.358126	0.970803					Ngn3	Target	35.697
	Rfx3-2	Target	24.037												Ngn3	Target	35.508
	Rfx6-1	Target	26.2	26.168	0.0452548	-0.62475	0.261233	-0.061	0.261233	1.04319					NeuroD1	Target	33.471	33.7288	0.68973
	Rfx6-1	Target	26.136												NeuroD1	Target	32.915
	SOX9		23.8	22.209	2.25001	0.2815	2.81443	0.84525	2.81443	0.556614					NeuroD1	Target	34.514
			20.618												NeuroD1	Target	34.015
	CK19		16.643	19.054	3.40967	-3.1495	4.6144	-2.58575	4.6144	6.00328					Pax4	Target	34.987	34.8517	0.369965
			21.465												Pax4	Target	34.429
	FOXA2		36.897	35.012	2.66579	3.9485	4.61695	4.51225	4.61695	0.0438205					Pax4	Target	35.289
			33.127												Pax4	Target	34.702
	CFTR		32.968	32.775	0.272943	6.641	1.34463	7.20475	1.34463	0.00677882					Sox17	Target	30.121	30.2585	0.211488
			32.582												Sox17	Target	30.035
	GCG		35.272	35.202	0.0989949	1.814	0.712868	2.37775	0.712868	0.192409					Sox17	Target	30.43
			35.132												Sox17	Target	30.448
	PPY		32.553	33.0285	0.672459	1.317	0.823644	1.88075	0.823644	0.271543					Pax6	Target	29.249	29.014	0.410185
			33.504												Pax6	Target	29.451
															Pax6	Target	28.806
															Pax6	Target	28.55
															hGAPDH	ENDO	17.493	17.4718	0.230626
															hGAPDH	ENDO	17.312
															hGAPDH	Target	17.79
															hGAPDH	Target	17.292
															Rfx3-1	Target	24.876	24.5815	0.356581
															Rfx3-1	Target	24.901
															Rfx3-2	Target	24.229
															Rfx3-2	Target	24.32
															Rfx6-2	Target	26.585	26.7927	0.257284
															Rfx6-2	Target	26.56
															Rfx6-1	Target	27.059
															Rfx6-1	Target	26.967
															SOX9		23.123	21.9275	1.69069
																	20.732
															CK19		20.005	22.2035	3.10915
																	24.402
															FOXA2		28.398	31.0635	3.76959
																	33.729
															CFTR		25.203	26.134	1.31663
																	27.065
															GCG		33.879	33.388	0.705961
																	34.082
																	32.608
																	32.983
															PPY		31.941	31.7115	0.475594
																	32.246
																	31.174
																	31.485
										-EGF	+EGF
									huOCT4	1.77197e-09	3.17191e-09		Anova: Single Factor		2004-10-01					Anova: Single Factor		nkx2.2					Anova: Single Factor		sox17					Anova: Single Factor		sox9
									huOCT4	1.88603e-09	3.11958e-09
									huOCT4		2.42058e-09		SUMMARY							SUMMARY							SUMMARY							SUMMARY
									huOCT4		2.87658e-09		Groups	Count	Sum	Average	Variance			Groups	Count	Sum	Average	Variance			Groups	Count	Sum	Average	Variance			Groups	Count	Sum	Average	Variance
									hNanog	8.87213e-10	8.37611e-10		-EGF	2	3.658e-09	1.829e-09	6.50506e-21			Column 1	2	3.76229e-10	1.88115e-10	6.67019e-22			Column 1	2	1.33721e-09	6.68606e-10	1.21572e-20			Column 1	2	6.89857e-07	3.44928e-07	1.52861e-13
									hNanog	1.04489e-09	1.01561e-09		+EGF	4	1.15887e-08	2.89716e-09	1.17504e-19			Column 2	4	7.17457e-10	1.79364e-10	3.80275e-21			Column 2	4	3.1394e-09	7.84849e-10	1.32395e-20			Column 2	2	6.83644e-07	3.41822e-07	1.07978e-13
									hNanog		8.63551e-10
									hNanog		7.99601e-10
									Pdx1	5.15968e-10	4.9085e-10		ANOVA							ANOVA							ANOVA							ANOVA
									Pdx1	4.56078e-10	8.36451e-10		Source of Variation	SS	df	MS	F	P-value	F crit	Source of Variation	SS	df	MS	F	P-value	F crit	Source of Variation	SS	df	MS	F	P-value	F crit	Source of Variation	SS	df	MS	F	P-value	F crit
									Pdx1		4.25536e-10		Between Groups	1.5213e-18	1	1.5213e-18	16.9496	0.0146484	7.70865	Between Groups	1.02089e-22	1	1.02089e-22	0.0338176	0.863041	7.70865	Between Groups	1.80166e-20	1	1.80166e-20	1.38921	0.303864	7.70865	Between Groups	9.648e-18	1	9.648e-18	7.39767e-05	0.993918	18.5128
									Pdx1		4.21719e-10		Within Groups	3.59018e-19	4	8.97544e-20				Within Groups	1.20753e-20	4	3.01881e-21				Within Groups	5.18758e-20	4	1.2969e-20				Within Groups	2.60839e-13	2	1.30419e-13
									Nkx6.1	6.2692e-10	9.35204e-10
									Nkx6.1	7.55945e-10	9.74243e-10		Total	1.88032e-18	5					Total	1.21773e-20	5					Total	6.98924e-20	5					Total	2.60848e-13	3
									Nkx6.1		6.06825e-10
									Nkx6.1		6.90806e-10		Anova: Single Factor		nanog					Anova: Single Factor		ngn3					Anova: Single Factor		pax6					Anova: Single Factor		ck19
									Nkx2.2	1.69852e-10	2.09839e-10
									Nkx2.2	2.06377e-10	2.50582e-10		SUMMARY							SUMMARY							SUMMARY							SUMMARY
									Nkx2.2		1.39405e-10		Groups	Count	Sum	Average	Variance			Groups	Count	Sum	Average	Variance			Groups	Count	Sum	Average	Variance			Groups	Count	Sum	Average	Variance
									Nkx2.2		1.17632e-10		Column 1	2	1.9321e-09	9.66052e-10	1.24312e-20			Column 1	2	3.03893e-11	1.51946e-11	1.32907e-22			Column 1	2	4.7317e-09	2.36585e-09	5.89272e-19			Column 1	2	1.01169e-05	5.05844e-06	4.44244e-11
									Ngn3	7.04274e-12	4.32953e-11		Column 2	4	3.51638e-09	8.79094e-10	8.97311e-21			Column 2	4	1.45102e-10	3.62754e-11	4.56678e-22			Column 2	4	7.60515e-09	1.90129e-09	2.89331e-19			Column 2	2	9.95484e-07	4.97742e-07	4.09753e-13
									Ngn3	2.33465e-11	6.3388e-11
									Ngn3		1.79528e-11
									Ngn3		2.04657e-11		ANOVA							ANOVA							ANOVA							ANOVA
									NeuroD1	1.8216e-11	8.39895e-11		Source of Variation	SS	df	MS	F	P-value	F crit	Source of Variation	SS	df	MS	F	P-value	F crit	Source of Variation	SS	df	MS	F	P-value	F crit	Source of Variation	SS	df	MS	F	P-value	F crit
									NeuroD1	2.20872e-11	1.2348e-10		Between Groups	1.00822e-20	1	1.00822e-20	1.02486	0.368629	7.70865	Between Groups	5.92533e-22	1	5.92533e-22	1.577	0.277543	7.70865	Between Groups	2.87759e-19	1	2.87759e-19	0.789861	0.424359	7.70865	Between Groups	2.08e-11	1	2.08e-11	0.927861	0.437055	18.5128
									NeuroD1		4.07616e-11		Within Groups	3.93505e-20	4	9.83763e-21				Within Groups	1.50294e-21	4	3.75735e-22				Within Groups	1.45726e-18	4	3.64316e-19				Within Groups	4.48342e-11	2	2.24171e-11
									NeuroD1		5.76056e-11
									Pax4	4.74435e-11	2.93673e-11		Total	4.94327e-20	5					Total	2.09547e-21	5					Total	1.74502e-18	5					Total	6.56341e-11	3
									Pax4	2.51439e-11	4.32353e-11
									Pax4		2.38206e-11		Anova: Single Factor		PDX1					Anova: Single Factor		neurod1					Anova: Single Factor		rfx3					Anova: Single Factor		foxa2
									Pax4		3.57814e-11
									Sox17	7.46572e-10	8.56398e-10		SUMMARY							SUMMARY							SUMMARY							SUMMARY
									Sox17	5.90641e-10	9.09e-10		Groups	Count	Sum	Average	Variance			Groups	Count	Sum	Average	Variance			Groups	Count	Sum	Average	Variance			Groups	Count	Sum	Average	Variance
									Sox17		6.91285e-10		Column 1	2	9.72046e-10	4.86023e-10	1.79339e-21			Column 1	2	4.03032e-11	2.01516e-11	7.49287e-24			Column 1	2	1.14329e-07	5.71644e-08	1.73377e-18			Column 1	2	1.1442e-10	5.72099e-11	4.87983e-21
									Sox17		6.82714e-10		Column 2	4	2.17456e-09	5.43639e-10	3.91128e-20			Column 2	4	3.05837e-10	7.64592e-11	1.29916e-21			Column 2	4	1.63e-07	4.075e-08	9.91746e-17			Column 2	2	2.89739e-09	1.4487e-09	3.80031e-18
									Pax6	1.82305e-09	1.56738e-09
									Pax6	2.90866e-09	1.36259e-09
									Pax6		2.13074e-09		ANOVA							ANOVA							ANOVA							ANOVA
									Pax6		2.54445e-09		Source of Variation	SS	df	MS	F	P-value	F crit	Source of Variation	SS	df	MS	F	P-value	F crit	Source of Variation	SS	df	MS	F	P-value	F crit	Source of Variation	SS	df	MS	F	P-value	F crit
									hGAPDH	8.11487e-06	5.42104e-06		Between Groups	4.42611e-21	1	4.42611e-21	0.148612	0.719489	7.70865	Between Groups	4.2274e-21	1	4.2274e-21	4.33028	0.105911	7.70865	Between Groups	3.59241e-16	1	3.59241e-16	4.80176	0.093557	7.70865	Between Groups	1.93624e-18	1	1.93624e-18	1.01768	0.419277	18.5128
									hGAPDH	8.14869e-06	6.14566e-06		Within Groups	1.19132e-19	4	2.9783e-20				Within Groups	3.90496e-21	4	9.76241e-22				Within Groups	2.99258e-16	4	7.48144e-17				Within Groups	3.80519e-18	2	1.9026e-18
									hGAPDH		4.41242e-06
									hGAPDH		6.23145e-06		Total	1.23558e-19	5					Total	8.13236e-21	5					Total	6.58499e-16	5					Total	5.74143e-18	3
									Rfx3-1	5.62333e-08	3.24771e-08
									Rfx3-1	5.80954e-08	3.19192e-08		Anova: Single Factor		nkx6.1					Anova: Single Factor		pax4					Anova: Single Factor		rfx6					Anova: Single Factor		cftr
									Rfx3-2		5.08562e-08
									Rfx3-2		4.77475e-08		SUMMARY							SUMMARY							SUMMARY							SUMMARY
									Rfx6-2	1.29722e-08	9.93385e-09		Groups	Count	Sum	Average	Variance			Groups	Count	Sum	Average	Variance			Groups	Count	Sum	Average	Variance			Groups	Count	Sum	Average	Variance
									Rfx6-2	1.35606e-08	1.01075e-08		Column 1	2	1.38286e-09	6.91432e-10	8.32373e-21			Column 1	2	7.25874e-11	3.62937e-11	2.48635e-22			Column 1	2	2.65328e-08	1.32664e-08	1.7312e-19			Column 1	2	2.74566e-10	1.37283e-10	6.66605e-22
									Rfx6-1		7.15203e-09		Column 2	4	3.20708e-09	8.01769e-10	3.26226e-20			Column 2	4	1.32205e-10	3.30511e-11	6.99816e-23			Column 2	4	3.48163e-08	8.70408e-09	2.35318e-18			Column 2	2	3.30129e-08	1.65064e-08	1.76122e-16
									Rfx6-1		7.62297e-09
									SOX9	6.84678e-08	1.09467e-07
										6.21389e-07	5.74177e-07		ANOVA							ANOVA							ANOVA							ANOVA
									CK19	9.77142e-06	9.50375e-07		Source of Variation	SS	df	MS	F	P-value	F crit	Source of Variation	SS	df	MS	F	P-value	F crit	Source of Variation	SS	df	MS	F	P-value	F crit	Source of Variation	SS	df	MS	F	P-value	F crit
										3.45455e-07	4.51093e-08		Between Groups	1.62324e-20	1	1.62324e-20	0.611437	0.477944	7.70865	Between Groups	1.40189e-23	1	1.40189e-23	0.122281	0.744209	7.70865	Between Groups	2.77533e-17	1	2.77533e-17	15.3488	0.0172803	7.70865	Between Groups	2.67949e-16	1	2.67949e-16	3.04275	0.223217	18.5128
									FOXA2	7.81441e-12	2.82716e-09		Within Groups	1.06192e-19	4	2.65479e-20				Within Groups	4.5858e-22	4	1.14645e-22				Within Groups	7.23267e-18	4	1.80817e-18				Within Groups	1.76123e-16	2	8.80615e-17
										1.06605e-10	7.02359e-11
									CFTR	1.19026e-10	2.58905e-08		Total	1.22424e-19	5					Total	4.72599e-22	5					Total	3.49859e-17	5					Total	4.44072e-16	3
										1.55539e-10	7.12235e-09
									GCG	2.41029e-11	6.33002e-11		Anova: Single Factor		GCG					Anova: Single Factor		PPY
										2.65592e-11	5.49915e-11
											1.52761e-10		SUMMARY							SUMMARY
											1.17795e-10		Groups	Count	Sum	Average	Variance			Groups	Count	Sum	Average	Variance
									PPY	1.58698e-10	2.4255e-10		Column 1	2	5.06621e-11	2.5331e-11	3.01649e-24			Column 1	2	2.40788e-10	1.20394e-10	2.93436e-21
										8.20901e-11	1.9633e-10		Column 2	4	3.88848e-10	9.72121e-11	2.14733e-21			Column 2	4	1.18435e-09	2.96087e-10	9.25677e-21
											4.12754e-10
											3.32714e-10
													ANOVA							ANOVA
													Source of Variation	SS	df	MS	F	P-value	F crit	Source of Variation	SS	df	MS	F	P-value	F crit
													Between Groups	6.88918e-21	1	6.88918e-21	4.27567	0.107502	7.70865	Between Groups	4.11573e-20	1	4.11573e-20	5.3617	0.0815352	7.70865
													Within Groups	6.44501e-21	4	1.61125e-21				Within Groups	3.07047e-20	4	7.67616e-21
													Total	1.33342e-20	5					Total	7.1862e-20	5

## Sheet: days comparison
		ddCt std dev.	Fold change (2^-ddct)			ddCt std dev.	Fold change (2^-ddct)					-EGF	d2	d7
-EGF 2d	OCT4	0.437738	1.19499	-EGF 7d	huOCT4	0.189474	0.429283						2^-Ct	2^-Ct
	2013-10-04				huOCT4							huOCT4	3.77468e-09	1.77197e-09		Anova: Single Factor		2004-10-01					Anova: Single Factor		nkx2.2					Anova: Single Factor		sox17					Anova: Single Factor		sox9
	NANOG	0.767496	1.51861		hNanog	0.224349	0.744065					huOCT4	5.24286e-09	1.88603e-09
	Nanog				hNanog							hNanog	1.02481e-09	8.87213e-10		SUMMARY							SUMMARY							SUMMARY							SUMMARY
	PDX1	1.29379	0.319913		Pdx1	0.482942	0.629924					hNanog	2.00049e-09	1.04489e-09		Groups	Count	Sum	Average	Variance			Groups	Count	Sum	Average	Variance			Groups	Count	Sum	Average	Variance			Groups	Count	Sum	Average	Variance
	PDX1				Pdx1							Pdx1	9.39055e-11	5.15968e-10		Column 1	2	9.01753e-09	4.50877e-09	1.07778e-18			Column 1	2	3.93356e-10	1.96678e-10	5.80752e-24			Column 1	2	4.17805e-10	2.08903e-10	7.52636e-21			Column 1	2	4.79979e-07	2.3999e-07	4.45251e-14
	NKX6.1	0.814869	1.2237		Nkx6.1	0.383916	0.592444					Pdx1	1.55216e-10	4.56078e-10		Column 2	2	3.658e-09	1.829e-09	6.50506e-21			Column 2	2	3.76229e-10	1.88115e-10	6.67019e-22			Column 2	2	1.33721e-09	6.68606e-10	1.21572e-20			Column 2	2	6.89857e-07	3.44928e-07	1.52861e-13
	Nkx6.1				Nkx6.1							Nkx6.1	1.42243e-09	6.2692e-10
	NKX2.2	0.877646	1.41519		Nkx2.2	0.543955	0.739181					Nkx6.1	7.19144e-10	7.55945e-10
	Nkx2.2				Nkx2.2							Nkx2.2	1.98382e-10	1.69852e-10		ANOVA							ANOVA							ANOVA							ANOVA
	SOX17	0.862005	0.43167		NGN3	1.5008	0.273763					Nkx2.2	1.94974e-10	2.06377e-10		Source of Variation	SS	df	MS	F	P-value	F crit	Source of Variation	SS	df	MS	F	P-value	F crit	Source of Variation	SS	df	MS	F	P-value	F crit	Source of Variation	SS	df	MS	F	P-value	F crit
	SOX17				Ngn3							Ngn3	9.09495e-13	7.04274e-12		Between Groups	7.18115e-18	1	7.18115e-18	13.2459	0.0678963	18.5128	Between Groups	7.33312e-23	1	7.33312e-23	0.217979	0.686506	18.5128	Between Groups	2.11327e-19	1	2.11327e-19	21.4724	0.0435515	18.5128	Between Groups	1.10122e-14	1	1.10122e-14	0.11158	0.770126	18.5128
	PAX6	0.604316	0.744581		NEUROD1	0.717195	0.193178					Ngn3	9.09495e-13	2.33465e-11		Within Groups	1.08428e-18	2	5.4214e-19				Within Groups	6.72827e-22	2	3.36414e-22				Within Groups	1.96836e-20	2	9.8418e-21				Within Groups	1.97386e-13	2	9.8693e-14
	Pax6				NeuroD1							NeuroD1	9.09495e-13	1.8216e-11
	GAPDH	0.945569	1		PAX4	0.745924	0.724471					NeuroD1	9.09495e-13	2.20872e-11		Total	8.26543e-18	3					Total	7.46158e-22	3					Total	2.31011e-19	3					Total	2.08398e-13	3
	GAPDH				Pax4							Pax4	9.09495e-13	4.74435e-11
	RFX3	0.426978	0.67619		Sox17	0.319138	0.577043					Pax4	9.09495e-13	2.51439e-11		Anova: Single Factor		nanog					Anova: Single Factor		ngn3					Anova: Single Factor		PAX6					Anova: Single Factor		ck19
	Rfx3				Sox17							Sox17	2.70247e-10	7.46572e-10
	RFX6	0.182225	0.618888		Pax6	0.6288	0.844547					Sox17	1.47558e-10	5.90641e-10		SUMMARY							SUMMARY							SUMMARY							SUMMARY
	Rfx6				Pax6							Pax6	2.19825e-09	1.82305e-09		Groups	Count	Sum	Average	Variance			Groups	Count	Sum	Average	Variance			Groups	Count	Sum	Average	Variance			Groups	Count	Sum	Average	Variance
	SOX9	1.60218	2.39164		hGAPDH	0.230665	1					Pax6	2.0172e-09	2.90866e-09		Column 1	2	3.0253e-09	1.51265e-09	4.75977e-19			Column 1	2	1.81899e-12	9.09495e-13	0			Column 1	2	4.21544e-09	2.10772e-09	1.63892e-20			Column 1	2	7.22988e-06	3.61494e-06	1.06255e-11
					hGAPDH							hGAPDH	6.73916e-06	8.11487e-06		Column 2	2	1.9321e-09	9.66052e-10	1.24312e-20			Column 2	2	3.03893e-11	1.51946e-11	1.32907e-22			Column 2	2	4.7317e-09	2.36585e-09	5.89272e-19			Column 2	2	1.01169e-05	5.05844e-06	4.44244e-11
	CK19	2.55521	4.37869		Rfx3-2	0.358126	0.970803					hGAPDH	7.11354e-06	8.14869e-06
					Rfx3-2							Rfx3-2	6.33974e-08	5.62333e-08
	FOXA2	1.143	3.25803		Rfx6-1	0.261233	1.04319					Rfx3-2	7.13753e-08	5.80954e-08		ANOVA							ANOVA							ANOVA							ANOVA
					Rfx6-1							Rfx6-1	1.69282e-08	1.29722e-08		Source of Variation	SS	df	MS	F	P-value	F crit	Source of Variation	SS	df	MS	F	P-value	F crit	Source of Variation	SS	df	MS	F	P-value	F crit	Source of Variation	SS	df	MS	F	P-value	F crit
	CFTR	0.708689	0.933356		SOX9	2.81443	0.556614					Rfx6-1	1.74645e-08	1.35606e-08		Between Groups	2.98767e-19	1	2.98767e-19	1.22343	0.383929	18.5128	Between Groups	2.04065e-22	1	2.04065e-22	3.0708	0.221807	18.5128	Between Groups	6.66312e-20	1	6.66312e-20	0.220028	0.685182	18.5128	Between Groups	2.08368e-12	1	2.08368e-12	0.0757015	0.809028	18.5128
												SOX9	9.07832e-08	6.84678e-08		Within Groups	4.88409e-19	2	2.44204e-19				Within Groups	1.32907e-22	2	6.64535e-23				Within Groups	6.05661e-19	2	3.02831e-19				Within Groups	5.50499e-11	2	2.7525e-11
	GCG	2.44354	0.189005		CK19	4.6144	6.00328						3.89196e-07	6.21389e-07
												CK19	5.91988e-06	9.77142e-06		Total	7.87176e-19	3					Total	3.36972e-22	3					Total	6.72293e-19	3					Total	5.71336e-11	3
	PPY	1.78992	0.539427		FOXA2	4.61695	0.0438205						1.31e-06	3.45455e-07
												FOXA2	1.85363e-09	7.81441e-12		Anova: Single Factor		pdx1					Anova: Single Factor		neurod1					Anova: Single Factor		rfx3					Anova: Single Factor		foxa2
					CFTR	1.34463	0.00677882						9.26815e-10	1.06605e-10
												CFTR	7.14743e-08	1.19026e-10		SUMMARY							SUMMARY							SUMMARY							SUMMARY
					GCG	0.712868	0.192409						3.83021e-08	1.55539e-10		Groups	Count	Sum	Average	Variance			Groups	Count	Sum	Average	Variance			Groups	Count	Sum	Average	Variance			Groups	Count	Sum	Average	Variance
												gcg	6.74649e-12	2.41029e-11		Column 1	2	2.49122e-10	1.24561e-10	1.87952e-21			Column 1	2	1.81899e-12	9.09495e-13	0			Column 1	2	1.34773e-07	6.73864e-08	3.1823e-17			Column 1	2	2.78044e-09	1.39022e-09	4.29493e-19
					PPY	0.823644	0.271543						9.09495e-13	2.65592e-11		Column 2	2	9.72046e-10	4.86023e-10	1.79339e-21			Column 2	2	4.03032e-11	2.01516e-11	7.49287e-24			Column 2	2	1.14329e-07	5.71644e-08	1.73377e-18			Column 2	2	1.1442e-10	5.72099e-11	4.87983e-21
												ppy	3.69644e-12	1.58698e-10
													2.00445e-11	8.20901e-11
																ANOVA							ANOVA							ANOVA							ANOVA
																Source of Variation	SS	df	MS	F	P-value	F crit	Source of Variation	SS	df	MS	F	P-value	F crit	Source of Variation	SS	df	MS	F	P-value	F crit	Source of Variation	SS	df	MS	F	P-value	F crit
																Between Groups	1.30655e-19	1	1.30655e-19	71.1453	0.0137662	18.5128	Between Groups	3.70259e-22	1	3.70259e-22	98.8297	0.00996739	18.5128	Between Groups	1.04489e-16	1	1.04489e-16	6.22762	0.129991	18.5128	Between Groups	1.77692e-18	1	1.77692e-18	8.18155	0.103581	18.5128
																Within Groups	3.6729e-21	2	1.83645e-21				Within Groups	7.49287e-24	2	3.74643e-24				Within Groups	3.35568e-17	2	1.67784e-17				Within Groups	4.34373e-19	2	2.17186e-19
																Total	1.34328e-19	3					Total	3.77752e-22	3					Total	1.38046e-16	3					Total	2.21129e-18	3
																Anova: Single Factor		nkx6.1					Anova: Single Factor		pax4					Anova: Single Factor		rfx6					Anova: Single Factor		cftr
																SUMMARY							SUMMARY							SUMMARY							SUMMARY
																Groups	Count	Sum	Average	Variance			Groups	Count	Sum	Average	Variance			Groups	Count	Sum	Average	Variance			Groups	Count	Sum	Average	Variance
																Column 1	2	2.14157e-09	1.07078e-09	2.47302e-19			Column 1	2	1.81899e-12	9.09495e-13	0			Column 1	2	3.43926e-08	1.71963e-08	1.43829e-19			Column 1	2	1.09776e-07	5.48882e-08	5.50197e-16
																Column 2	2	1.38286e-09	6.91432e-10	8.32373e-21			Column 2	2	7.25874e-11	3.62937e-11	2.48635e-22			Column 2	2	2.65328e-08	1.32664e-08	1.7312e-19			Column 2	2	2.74566e-10	1.37283e-10	6.66605e-22
																ANOVA							ANOVA							ANOVA							ANOVA
																Source of Variation	SS	df	MS	F	P-value	F crit	Source of Variation	SS	df	MS	F	P-value	F crit	Source of Variation	SS	df	MS	F	P-value	F crit	Source of Variation	SS	df	MS	F	P-value	F crit
																Between Groups	1.43908e-19	1	1.43908e-19	1.12593	0.399842	18.5128	Between Groups	1.25204e-21	1	1.25204e-21	10.0713	0.0865899	18.5128	Between Groups	1.54441e-17	1	1.54441e-17	97.4549	0.0101059	18.5128	Between Groups	2.99767e-15	1	2.99767e-15	10.8967	0.0808039	18.5128
																Within Groups	2.55626e-19	2	1.27813e-19				Within Groups	2.48635e-22	2	1.24317e-22				Within Groups	3.16949e-19	2	1.58474e-19				Within Groups	5.50197e-16	2	2.75099e-16
																Total	3.99534e-19	3					Total	1.50068e-21	3					Total	1.57611e-17	3					Total	3.54786e-15	3
																Anova: Single Factor		gcg					Anova: Single Factor		ppy
																SUMMARY							SUMMARY
																Groups	Count	Sum	Average	Variance			Groups	Count	Sum	Average	Variance
																Column 1	2	7.65598e-12	3.82799e-12	1.70353e-23			Column 1	2	2.3741e-11	1.18705e-11	1.3363e-22
																Column 2	2	5.06621e-11	2.5331e-11	3.01649e-24			Column 2	2	2.40788e-10	1.20394e-10	2.93436e-21
																ANOVA							ANOVA
																Source of Variation	SS	df	MS	F	P-value	F crit	Source of Variation	SS	df	MS	F	P-value	F crit
																Between Groups	4.62381e-22	1	4.62381e-22	46.1188	0.0210025	18.5128	Between Groups	1.17773e-20	1	1.17773e-20	7.67756	0.109306	18.5128
																Within Groups	2.00517e-23	2	1.00259e-23				Within Groups	3.06799e-21	2	1.53399e-21
																Total	4.82433e-22	3					Total	1.48453e-20	3
