# Supplementary material for: The combined effect of PDX1, epidermal growth factor and poly-L-ornithine on human amnion epithelial cells’ differentiation
Source: BMC Dev Biol. 2016 Apr 12;16:8. doi: 10.1186/s12861-016-0108-y (PMC4828805; doi:10.1186/s12861-016-0108-y)
Supplement: Additional file 6: — Combined effect of EGF and PLO on mPdx1 transduced hAECs. The qPCR data obtained upon transducing p2 hAECs with 50MOI of the mPdx1 adenovirus is given. One set of cells were grown in the presence of 0.01 % PLO while another was grown in the presence of 0.001 % PLO. All cells were grown in the presence of 10 ng/mL EGF. The statistical calculations are also included. (XLSX 108 kb) [file 12861_2016_108_MOESM6_ESM.xlsx]

## Sheet: 2 d 0.001% PLO
		ct	sd	avg ct	dCt ((ct of +PLO)-(ct of -PLO))	dCt std dev	ddCt (dCt of gene - dCt of GAPDH)	ddCt std dev.	Fold change (2^-ddct)				gene		ct	sd	avg ct
+0.001% PLO 2d	OCT4	27.655	0.207182	27.5085	-1.0615	0.349573	-1.483	0.349573	2.79529			+egf 2d	huOCT4	Target	28.427	0.281561	28.57
	huOCT4	27.362											huOCT4	Target	28.243
	NANOG	30.257	0.111723	30.178	-0.37325	0.380608	-0.79475	0.380608	1.73478						28.804
	hNanog	30.099													28.806
	PDX1	29.9	0.146371	29.7965	-2.07575	0.0381838	-2.49725	0.0381838	5.64608				hNanog	Target	30.955	0.351338	30.5512
	Pdx1	29.693											hNanog	Target	30.636
	NKX6.1	29.477	0.0381838	29.45	-1.29125	0.425841	-1.71275	0.425841	3.27785						30.508
	Nkx6.1	29.423													30.106
	NKX2.2	32.072	0.0523259	32.035	-1.2785	0.879027	-1.7	0.879027	3.24901				Pdx1	Target	30.683	1.18789	31.8723
	Nkx2.2	31.998											Pdx1	Target	31.029
	NGN3	35.214	1.3039	36.136	-1.36325	1.39562	-1.78475	1.39562	3.44559						33.034
	Ngn3	37.058													32.743
	NEUROD1	34.857	0.174655	34.9805	-1.101	0.694192	-1.5225	0.694192	2.87288				Nkx6.1	Target	30.551	0.424126	30.7412
	NeuroD1	35.104											Nkx6.1	Target	30.523
	PAX4	34.147	0.357796	34.4	-1.2195	0.56103	-1.641	0.56103	3.11882						31.377
	Pax4	34.653													30.514
	SOX17	29.527	0.206475	29.381	-2.1975	0.636098	-2.619	0.636098	6.14324				Nkx2.2	Target	32.38	0.877468	33.3135
	Sox17	29.235											Nkx2.2	Target	32.816
	PAX6	28.326	0.108187	28.4025	-0.564	0.607631	-0.9855	0.607631	1.98						33.74
	Pax6	28.479													34.318
	hGAPDH	18.16	0.0417193	18.1305	0.4215	0.944881	0	0.944881	1				Ngn3	Target	37.051	0.49759	37.4993
	hGAPDH	18.101											Ngn3	Target	37.256
	RFX3	23.112	0.0494975	23.077	-0.753	0.41248	-1.1745	0.41248	2.25715						37.496
	Rfx3-1	23.042													38.194
	RFX6	24.85	0.0636396	24.805	-0.86525	0.190377	-1.28675	0.190377	2.43978				NeuroD1	Target	36.032	0.671861	36.0815
	Rfx6-2	24.76											NeuroD1	Target	36.576
	SOX9	24.48	1.34633	23.528	-0.073	1.55064	-0.4945	1.55064	1.40883						36.569
		22.576													35.149
	CK19	19.974	1.80736	21.252	0.0985	2.72547	-0.323	2.72547	1.25093				Pax4	Target	36.056	0.432131	35.6195
		22.53											Pax4	Target	35.614
	FOXA2	29.061	1.66453	30.238	-1.542	1.89132	-1.9635	1.89132	3.90007						35.032
		31.415													35.776
	CFTR	23.924	0.0678823	23.972	-0.6855	0.319137	-1.107	0.319137	2.15397				Sox17	Target	32.037	0.601655	31.5785
		24.02											Sox17	Target	32.158
	GCG	34.282	0.116673	34.3645	-2.3555	1.34372	-2.777	1.34372	6.85426						31.084
		34.447													31.035
	PPY	35.137	0.360624	35.392	-1.044	0.599587	-1.4655	0.599587	2.76159				Pax6	Target	29.401	0.597922	28.9665
		35.647											Pax6	Target	29.543
															28.319
															28.603
													hGAPDH	ENDO	18.809	0.943959	17.709
													hGAPDH	ENDO	18.181
															16.874
															16.972
													Rfx3-1	Target	23.511	0.4095	23.83
													Rfx3-1	Target	23.442
															24.163
															24.204
													Rfx6-2	Target	25.636	0.179426	25.6703
													Rfx6-2	Target	25.43
															25.805
															25.81
													SOX9		24.145	0.769332	23.601
															23.057
													CK19		19.711	2.04	21.1535
															22.596
													FOXA2		31.145	0.898026	31.78
															32.415
													CFTR		24.437	0.311834	24.6575
															24.878
													GCG		38.403	36.72	1.33864
															35.788
															35.51
															37.179
													PPY		37.031	36.436	0.479014
															36.616
															36.02
															36.077
													+0.001% PLO 2d	+EGF		Anova: Single Factor		2004-10-01					Anova: Single Factor		nkx2.2					Anova: Single Factor		sox17					Anova: Single Factor		sox9
												OCT4	4.73168e-09	2.7709e-09
												huOCT4	5.79719e-09	3.14782e-09		SUMMARY							SUMMARY							SUMMARY							SUMMARY
														2.13369e-09		Groups	Count	Sum	Average	Variance			Groups	Count	Sum	Average	Variance			Groups	Count	Sum	Average	Variance			Groups	Count	Sum	Average	Variance
														2.13074e-09		+0.001% PLO 2d	2	1.05289e-08	5.26443e-09	5.67651e-19			Column 1	2	4.5465e-10	2.27325e-10	6.79497e-23			Column 1	2	2.87533e-09	1.43767e-09	4.20479e-20			Column 1	2	2.02671e-07	1.01336e-07	6.86804e-15
												NANOG	7.79355e-10	4.80415e-10		+EGF	4	1.01831e-08	2.54579e-09	2.51735e-19			Column 2	4	4.27563e-10	1.06891e-10	3.6125e-21			Column 2	4	1.32944e-09	3.32359e-10	1.75903e-20			Column 2	2	1.68496e-07	8.42482e-08	1.8414e-15
												hNanog	8.69557e-10	5.99301e-10
														6.54903e-10
														8.65348e-10		ANOVA							ANOVA							ANOVA							ANOVA
												PDX1	9.98167e-10	5.80092e-10		Source of Variation	SS	df	MS	F	P-value	F crit	Source of Variation	SS	df	MS	F	P-value	F crit	Source of Variation	SS	df	MS	F	P-value	F crit	Source of Variation	SS	df	MS	F	P-value	F crit
												Pdx1	1.15217e-09	4.56394e-10		Between Groups	9.85472e-18	1	9.85472e-18	29.7983	0.00547463	7.70865	Between Groups	1.93392e-20	1	1.93392e-20	7.09341	0.0561941	7.70865	Between Groups	1.62894e-18	1	1.62894e-18	68.7179	0.00115614	7.70865	Between Groups	2.91982e-16	1	2.91982e-16	0.0670496	0.819896	18.5128
														1.13704e-10		Within Groups	1.32286e-18	4	3.30714e-19				Within Groups	1.09054e-20	4	2.72636e-21				Within Groups	9.48186e-20	4	2.37047e-20				Within Groups	8.70944e-15	2	4.35472e-15
														1.39115e-10
												NKX6.1	1.33825e-09	6.35671e-10		Total	1.11776e-17	5					Total	3.02446e-20	5					Total	1.72375e-18	5					Total	9.00142e-15	3
												Nkx6.1	1.38929e-09	6.48129e-10
														3.58577e-10		Anova: Single Factor		nanog					Anova: Single Factor		ngn3					Anova: Single Factor		pax6					Anova: Single Factor		ck19
														6.52185e-10
												NKX2.2	2.21496e-10	1.78916e-10		SUMMARY							SUMMARY							SUMMARY							SUMMARY
												Nkx2.2	2.33154e-10	1.32251e-10		Groups	Count	Sum	Average	Variance			Groups	Count	Sum	Average	Variance			Groups	Count	Sum	Average	Variance			Groups	Count	Sum	Average	Variance
														6.97024e-11		Column 1	2	1.64891e-09	8.24456e-10	4.0682e-21			Column 1	2	3.20809e-11	1.60405e-11	1.63849e-22			Column 1	2	5.64463e-09	2.82232e-09	4.47097e-20			Column 1	2	1.13613e-06	5.68067e-07	3.24737e-13
														4.66931e-11		Column 2	4	2.59997e-09	6.49992e-10	2.59095e-20			Column 2	4	2.14556e-11	5.3639e-12	2.69839e-24			Column 2	4	8.12801e-09	2.032e-09	6.80535e-19			Column 2	2	1.32293e-06	6.61464e-07	5.07486e-13
												NGN3	2.50917e-11	7.02324e-12
												Ngn3	6.98925e-12	6.09293e-12
														5.15916e-12		ANOVA							ANOVA							ANOVA							ANOVA
														3.18024e-12		Source of Variation	SS	df	MS	F	P-value	F crit	Source of Variation	SS	df	MS	F	P-value	F crit	Source of Variation	SS	df	MS	F	P-value	F crit	Source of Variation	SS	df	MS	F	P-value	F crit
												NEUROD1	3.21364e-11	1.42327e-11		Between Groups	4.05838e-20	1	4.05838e-20	1.98462	0.231687	7.70865	Between Groups	1.51985e-22	1	1.51985e-22	3.53569	0.133228	7.70865	Between Groups	8.32796e-19	1	8.32796e-19	1.59668	0.275001	7.70865	Between Groups	8.72282e-15	1	8.72282e-15	0.0209627	0.898154	18.5128
												NeuroD1	2.70796e-11	9.76173e-12		Within Groups	8.17966e-20	4	2.04492e-20				Within Groups	1.71944e-22	4	4.29861e-23				Within Groups	2.08632e-18	4	5.21579e-19				Within Groups	8.32223e-13	2	4.16111e-13
														9.80921e-12
														2.6248e-11		Total	1.2238e-19	5					Total	3.2393e-22	5					Total	2.91911e-18	5					Total	8.40946e-13	3
												PAX4	5.25689e-11	1.39979e-11
												Pax4	3.70175e-11	1.90159e-11		Anova: Single Factor		pdx1					Anova: Single Factor		neurod1					Anova: Single Factor		rfx3					Anova: Single Factor		foxa2
														2.84654e-11
														1.69962e-11		SUMMARY							SUMMARY							SUMMARY							SUMMARY
												SOX17	1.29267e-09	2.26935e-10		Groups	Count	Sum	Average	Variance			Groups	Count	Sum	Average	Variance			Groups	Count	Sum	Average	Variance			Groups	Count	Sum	Average	Variance
												Sox17	1.58266e-09	2.08678e-10		Column 1	2	2.15034e-09	1.07517e-09	1.18584e-20			Column 1	2	5.92161e-11	2.9608e-11	1.27854e-23			Column 1	2	2.26094e-07	1.13047e-07	1.50371e-17			Column 1	2	2.13479e-09	1.06739e-09	1.03144e-18
														4.39323e-10		Column 2	4	1.28931e-09	3.22326e-10	5.38356e-20			Column 2	4	6.00517e-11	1.50129e-11	6.04967e-23			Column 2	4	2.76387e-07	6.90968e-08	3.70838e-16			Column 2	2	5.95762e-10	2.97881e-10	3.03828e-20
														4.545e-10
												PAX6	2.97183e-09	1.41064e-09
												Pax6	2.6728e-09	1.27841e-09		ANOVA							ANOVA							ANOVA							ANOVA
														2.98629e-09		Source of Variation	SS	df	MS	F	P-value	F crit	Source of Variation	SS	df	MS	F	P-value	F crit	Source of Variation	SS	df	MS	F	P-value	F crit	Source of Variation	SS	df	MS	F	P-value	F crit
														2.45267e-09		Between Groups	7.55694e-19	1	7.55694e-19	17.4359	0.0139675	7.70865	Between Groups	2.84023e-22	1	2.84023e-22	5.84785	0.0729023	7.70865	Between Groups	2.57548e-15	1	2.57548e-15	9.13657	0.0390604	7.70865	Between Groups	5.92148e-19	1	5.92148e-19	1.11534	0.401656	18.5128
												RFX3	1.10305e-07	8.36534e-08		Within Groups	1.73365e-19	4	4.33413e-20				Within Groups	1.94275e-22	4	4.85689e-23				Within Groups	1.12755e-15	4	2.81887e-16				Within Groups	1.06183e-18	2	5.30913e-19
												Rfx3-1	1.15789e-07	8.77516e-08
														5.32368e-08		Total	9.2906e-19	5					Total	4.78299e-22	5					Total	3.70303e-15	5					Total	1.65398e-18	3
														5.17452e-08
												RFX6	3.30677e-08	1.91776e-08		Anova: Single Factor		nkx6.1					Anova: Single Factor		pax4					Anova: Single Factor		rfx6					Anova: Single Factor		cftr
												Rfx6-2	3.51963e-08	2.21211e-08
														1.70577e-08		SUMMARY							SUMMARY							SUMMARY							SUMMARY
														1.69987e-08		Groups	Count	Sum	Average	Variance			Groups	Count	Sum	Average	Variance			Groups	Count	Sum	Average	Variance			Groups	Count	Sum	Average	Variance
												SOX9	4.27352e-08	5.39052e-08		Column 1	2	2.72755e-09	1.36377e-09	1.30254e-21			Column 1	2	8.95864e-11	4.47932e-11	1.20922e-22			Column 1	2	6.82641e-08	3.4132e-08	2.26542e-18			Column 1	2	1.21613e-07	6.08064e-08	8.17978e-18
													1.59936e-07	1.14591e-07		Column 2	4	2.29456e-09	5.7364e-10	2.0606e-20			Column 2	4	7.84754e-11	1.96188e-11	3.90329e-23			Column 2	4	7.53552e-08	1.88388e-08	5.81556e-18			Column 2	2	7.64603e-08	3.82301e-08	6.72331e-17
												CK19	9.71017e-07	1.16519e-06
													1.65118e-07	1.57734e-07
												FOXA2	1.78553e-09	4.21134e-10		ANOVA							ANOVA							ANOVA							ANOVA
													3.49255e-10	1.74628e-10		Source of Variation	SS	df	MS	F	P-value	F crit	Source of Variation	SS	df	MS	F	P-value	F crit	Source of Variation	SS	df	MS	F	P-value	F crit	Source of Variation	SS	df	MS	F	P-value	F crit
												CFTR	6.28287e-08	4.40281e-08		Between Groups	8.32417e-19	1	8.32417e-19	52.7508	0.00190856	7.70865	Between Groups	8.44998e-22	1	8.44998e-22	14.2004	0.0196326	7.70865	Between Groups	3.11844e-16	1	3.11844e-16	63.2798	0.00135269	7.70865	Between Groups	5.09688e-16	1	5.09688e-16	13.5173	0.0666665	18.5128
													5.87841e-08	3.24322e-08		Within Groups	6.31206e-20	4	1.57802e-20				Within Groups	2.38021e-22	4	5.95052e-23				Within Groups	1.97121e-17	4	4.92802e-18				Within Groups	7.54128e-17	2	3.77064e-17
												gcg	4.78729e-11	2.75135e-12
													4.26992e-11	1.68554e-11		Total	8.95537e-19	5					Total	1.08302e-21	5					Total	3.31556e-16	5					Total	5.85101e-16	3
														2.04374e-11
														6.42696e-12		Anova: Single Factor		gcg					Anova: Single Factor		ppy
												ppy	2.64673e-11	7.12128e-12
													1.85859e-11	9.4948e-12		SUMMARY							SUMMARY
														1.43516e-11		Groups	Count	Sum	Average	Variance			Groups	Count	Sum	Average	Variance
														1.37956e-11		Column 1	2	9.05721e-11	4.5286e-11	1.33836e-23			Column 1	2	4.50532e-11	2.25266e-11	3.10579e-23
																Column 2	4	4.6471e-11	1.16178e-11	7.02586e-23			Column 2	4	4.47633e-11	1.11908e-11	1.2071e-23
																ANOVA							ANOVA
																Source of Variation	SS	df	MS	F	P-value	F crit	Source of Variation	SS	df	MS	F	P-value	F crit
																Between Groups	1.5114e-21	1	1.5114e-21	26.9702	0.00654626	7.70865	Between Groups	1.71333e-22	1	1.71333e-22	10.1877	0.0331589	7.70865
																Within Groups	2.24159e-22	4	5.60398e-23				Within Groups	6.72708e-23	4	1.68177e-23
																Total	1.73556e-21	5					Total	2.38604e-22	5

## Sheet: 7d 0.001% PLO
+0.001% PLO 7d	cq	avg cq	cq std dev	dCt ((ct of +PLO)-(ct of -PLO))	dCt std dev	ddCt (dCt of gene - dCt of GAPDH)	ddCt std dev.	Fold change (2^-ddct)					+Pdx	gene		ct	Avg Ct	Ct std. dev
OCT4	29.089	29.112	0.0325269	0.74125	0.181406	-1.502	0.181406	2.83235						huOCT4	Target	28.232	28.3708	0.178466
huOCT4	29.135	29.112												huOCT4	Target	28.256
														huOCT4	Target	28.622
														huOCT4	Target	28.373
NANOG	32.062	32.164	0.14425	2.07475	0.208068	-0.1685	0.208068	1.12389						hNanog	Target	30.153	30.0892	0.149947
hNanog	32.266	32.164												hNanog	Target	29.875
														hNanog	Target	30.109
														hNanog	Target	30.22
PDX1	30.664	30.749	0.120208	-0.089	0.481499	-2.33225	0.481499	5.0359						Pdx1	Target	30.924	30.838	0.466252
Pdx1	30.834	30.749												Pdx1	Target	30.155
														Pdx1	Target	31.13
														Pdx1	Target	31.143
NKX6.1	30.734	30.89	0.220617	0.6455	0.399517	-1.59775	0.399517	3.02671						Nkx6.1	Target	29.994	30.2445	0.333079
Nkx6.1	31.046	30.89												Nkx6.1	Target	29.935
														Nkx6.1	Target	30.618
														Nkx6.1	Target	30.431
NKX2.2	32.571	32.632	0.0869741	0.18975	0.513781	-2.0535	0.513781	4.15112						Nkx2.2	Target	32.15	32.4423	0.506366
Nkx2.2	32.694	32.632												Nkx2.2	Target	31.894
														Nkx2.2	Target	32.74
														Nkx2.2	Target	32.985
NGN3	35.728	35.354	0.528916	0.47675	1.01855	-1.7665	1.01855	3.40228						Ngn3	Target	34.427	34.8773	0.870452
Ngn3	34.98	35.354												Ngn3	Target	33.877
														Ngn3	Target	35.697
														Ngn3	Target	35.508
NEUROD1	33.217	33.229	0.0162635	-0.49975	0.689921	-2.743	0.689921	6.69461						NeuroD1	Target	33.471	33.7288	0.68973
NeuroD1	33.24	33.229												NeuroD1	Target	32.915
														NeuroD1	Target	34.514
														NeuroD1	Target	34.015
PAX4	36.508	36.296	0.299813	1.44425	0.476196	-0.799	0.476196	1.73989						Pax4	Target	34.987	34.8517	0.369965
Pax4	36.084	36.296												Pax4	Target	34.429
														Pax4	Target	35.289
														Pax4	Target	34.702
SOX17	31.503	31.379	0.175362	1.1205	0.274734	-1.12275	0.274734	2.17762						Sox17	Target	30.121	30.2585	0.211488
Sox17	31.255	31.379												Sox17	Target	30.035
														Sox17	Target	30.43
														Sox17	Target	30.448
PAX6	31.082	31.153	0.0997021	2.139	0.422128	-0.10425	0.422128	1.07494						Pax6	Target	29.249	29.014	0.410185
Pax6	31.223	31.153												Pax6	Target	29.451
														Pax6	Target	28.806
														Pax6	Target	28.55
GAPDH	19.385	19.715	0.46669	2.24325	0.520565	0	0.520565	1						hGAPDH	ENDO	17.493	17.4718	0.230626
hGAPDH	20.045	19.715												hGAPDH	ENDO	17.312
														hGAPDH	Target	17.79
														hGAPDH	Target	17.292
RFX3	26.121	26.065	0.0799031	1.4835	0.365423	-0.75975	0.365423	1.6932						Rfx3-1	Target	24.876	24.5815	0.356581
Rfx3-1	26.008	26.065												Rfx3-1	Target	24.901
														Rfx3-2	Target	24.229
														Rfx3-2	Target	24.32
RFX6	27.214	27.209	0.00636396	0.41625	0.257362	-1.827	0.257362	3.54799						Rfx6-2	Target	26.585	26.7927	0.257284
Rfx6-2	27.205	27.209												Rfx6-2	Target	26.56
														Rfx6-1	Target	27.059
														Rfx6-1	Target	26.967
SOX9	23.05	22.441	0.861256	0.5135	1.89742	-1.72975	1.89742	3.3167						SOX9		23.123	21.9275	1.69069
	21.832															20.732
CK19	24.766	26.293	2.1595	4.0895	3.78553	1.84625	3.78553	0.278114						CK19		20.005	22.2035	3.10915
	27.82															24.402
FOXA2	29.634	31.47	2.5965	0.4065	4.57729	-1.83675	4.57729	3.57204						FOXA2		28.398	31.0635	3.76959
	33.306															33.729
CFTR	31.732	29.408	3.28663	3.274	3.54055	1.03075	3.54055	0.489456						CFTR		25.203	26.134	1.31663
	27.084															27.065
gcg	33.894	33.4455	0.634275	0.0575	0.949044	-2.18575	0.949044	4.54963						GCG		33.879	33.388	0.705961
	32.997															34.082
ppy	34.435	34.912	0.67458	3.2005	0.825377	0.95725	0.825377	0.515038								32.608
	35.389															32.983
														PPY		31.941	31.7115	0.475594
																32.246
																31.174
																31.485
												+PLO	-PLO
											OCT4	1.75121e-09	3.17191e-09		Anova: Single Factor		2004-10-01					Anova: Single Factor		nkx2.2					Anova: Single Factor		sox17					Anova: Single Factor		sox9
											huOCT4	1.69625e-09	3.11958e-09
													2.42058e-09		SUMMARY							SUMMARY							SUMMARY							SUMMARY
													2.87658e-09		Groups	Count	Sum	Average	Variance			Groups	Count	Sum	Average	Variance			Groups	Count	Sum	Average	Variance			Groups	Count	Sum	Average	Variance
											NANOG	2.23037e-10	8.37611e-10		Column 1	2	3.44747e-09	1.72373e-09	1.51009e-21			Column 1	2	3.00651e-10	1.50326e-10	8.20298e-23			Column 1	2	7.18806e-10	3.59403e-10	1.89912e-21			Column 1	2	3.83012e-07	1.91506e-07	1.16609e-14
											hNanog	1.93627e-10	1.01561e-09		Column 2	4	1.15887e-08	2.89716e-09	1.17504e-19			Column 2	4	7.17457e-10	1.79364e-10	3.80275e-21			Column 2	4	3.1394e-09	7.84849e-10	1.32395e-20			Column 2	2	6.83644e-07	3.41822e-07	1.07978e-13
													8.63551e-10
													7.99601e-10
											PDX1	5.87782e-10	4.9085e-10		ANOVA							ANOVA							ANOVA							ANOVA
											Pdx1	5.22446e-10	8.36451e-10		Source of Variation	SS	df	MS	F	P-value	F crit	Source of Variation	SS	df	MS	F	P-value	F crit	Source of Variation	SS	df	MS	F	P-value	F crit	Source of Variation	SS	df	MS	F	P-value	F crit
													4.25536e-10		Between Groups	1.83592e-18	1	1.83592e-18	20.7435	0.010382	7.70865	Between Groups	1.12432e-21	1	1.12432e-21	0.391401	0.565487	7.70865	Between Groups	2.41339e-19	1	2.41339e-19	23.1958	0.00854661	7.70865	Between Groups	2.2595e-14	1	2.2595e-14	0.37772	0.60143	18.5128
													4.21719e-10		Within Groups	3.54023e-19	4	8.85056e-20				Within Groups	1.14903e-20	4	2.87257e-21				Within Groups	4.16177e-20	4	1.04044e-20				Within Groups	1.19639e-13	2	5.98194e-14
											NKX6.1	5.59943e-10	9.35204e-10
											Nkx6.1	4.51048e-10	9.74243e-10		Total	2.18994e-18	5					Total	1.26146e-20	5					Total	2.82957e-19	5					Total	1.42234e-13	3
													6.06825e-10
													6.90806e-10		Anova: Single Factor		nanog					Anova: Single Factor		ngn3					Anova: Single Factor		pax6					Anova: Single Factor		ck19
											NKX2.2	1.5673e-10	2.09839e-10
											Nkx2.2	1.43921e-10	2.50582e-10		SUMMARY							SUMMARY							SUMMARY							SUMMARY
													1.39405e-10		Groups	Count	Sum	Average	Variance			Groups	Count	Sum	Average	Variance			Groups	Count	Sum	Average	Variance			Groups	Count	Sum	Average	Variance
													1.17632e-10		Column 1	2	4.16664e-10	2.08332e-10	4.32461e-22			Column 1	2	4.70813e-11	2.35406e-11	7.12693e-23			Column 1	2	8.38902e-10	4.19451e-10	8.3894e-22			Column 1	2	3.92706e-08	1.96353e-08	4.75242e-16
											NGN3	1.75712e-11	4.32953e-11		Column 2	4	3.51638e-09	8.79094e-10	8.97311e-21			Column 2	4	1.45102e-10	3.62754e-11	4.56678e-22			Column 2	4	7.60515e-09	1.90129e-09	2.89331e-19			Column 2	2	9.95484e-07	4.97742e-07	4.09753e-13
											Ngn3	2.95101e-11	6.3388e-11
													1.79528e-11
													2.04657e-11		ANOVA							ANOVA							ANOVA							ANOVA
											NEUROD1	1.00158e-10	8.39895e-11		Source of Variation	SS	df	MS	F	P-value	F crit	Source of Variation	SS	df	MS	F	P-value	F crit	Source of Variation	SS	df	MS	F	P-value	F crit	Source of Variation	SS	df	MS	F	P-value	F crit
											NeuroD1	9.85741e-11	1.2348e-10		Between Groups	5.99897e-19	1	5.99897e-19	87.7305	0.000723682	7.70865	Between Groups	2.16234e-22	1	2.16234e-22	0.600106	0.481781	7.70865	Between Groups	2.92779e-18	1	2.92779e-18	13.4792	0.0213647	7.70865	Between Groups	2.28586e-13	1	2.28586e-13	1.11443	0.401812	18.5128
													4.07616e-11		Within Groups	2.73518e-20	4	6.83795e-21				Within Groups	1.4413e-21	4	3.60326e-22				Within Groups	8.68831e-19	4	2.17208e-19				Within Groups	4.10228e-13	2	2.05114e-13
													5.76056e-11
											PAX4	1.02329e-11	2.93673e-11		Total	6.27248e-19	5					Total	1.65754e-21	5					Total	3.79662e-18	5					Total	6.38814e-13	3
											Pax4	1.37288e-11	4.32353e-11
													2.38206e-11		Anova: Single Factor		pdx1					Anova: Single Factor		neurod1					Anova: Single Factor		rfx3					Anova: Single Factor		foxa2
													3.57814e-11
											SOX17	3.28588e-10	8.56398e-10		SUMMARY							SUMMARY							SUMMARY							SUMMARY
											Sox17	3.90218e-10	9.09e-10		Groups	Count	Sum	Average	Variance			Groups	Count	Sum	Average	Variance			Groups	Count	Sum	Average	Variance			Groups	Count	Sum	Average	Variance
													6.91285e-10		Column 1	2	1.11023e-09	5.55114e-10	2.13441e-21			Column 1	2	1.98732e-10	9.93662e-11	1.25469e-24			Column 1	2	2.85211e-08	1.42606e-08	6.23171e-19			Column 1	2	1.29443e-09	6.47216e-10	6.11727e-19
													6.82714e-10		Column 2	4	2.17456e-09	5.43639e-10	3.91128e-20			Column 2	4	3.05837e-10	7.64592e-11	1.29916e-21			Column 2	4	1.63e-07	4.075e-08	9.91746e-17			Column 2	2	2.89739e-09	1.4487e-09	3.80031e-18
											PAX6	4.39932e-10	1.56738e-09
											Pax6	3.9897e-10	1.36259e-09
													2.13074e-09		ANOVA							ANOVA							ANOVA							ANOVA
													2.54445e-09		Source of Variation	SS	df	MS	F	P-value	F crit	Source of Variation	SS	df	MS	F	P-value	F crit	Source of Variation	SS	df	MS	F	P-value	F crit	Source of Variation	SS	df	MS	F	P-value	F crit
											GAPDH	1.46061e-06	5.42104e-06		Between Groups	1.75567e-22	1	1.75567e-22	0.00587806	0.942569	7.70865	Between Groups	6.99637e-22	1	6.99637e-22	0.717811	0.444579	7.70865	Between Groups	9.35588e-16	1	9.35588e-16	12.552	0.0239512	7.70865	Between Groups	6.42373e-19	1	6.42373e-19	0.291191	0.643501	18.5128
											hGAPDH	9.24387e-07	6.14566e-06		Within Groups	1.19473e-19	4	2.98682e-20				Within Groups	3.89872e-21	4	9.74681e-22				Within Groups	2.98147e-16	4	7.45368e-17				Within Groups	4.41204e-18	2	2.20602e-18
													4.41242e-06
													6.23145e-06		Total	1.19648e-19	5					Total	4.59836e-21	5					Total	1.23374e-15	5					Total	5.05441e-18	3
											RFX3	1.37024e-08	3.24771e-08
											Rfx3-1	1.48188e-08	3.19192e-08		Anova: Single Factor		nkx6.1					Anova: Single Factor		pax4					Anova: Single Factor		rfx6					Anova: Single Factor		cftr
													5.08562e-08
													4.77475e-08		SUMMARY							SUMMARY							SUMMARY							SUMMARY
											RFX6	6.42347e-09	9.93385e-09		Groups	Count	Sum	Average	Variance			Groups	Count	Sum	Average	Variance			Groups	Count	Sum	Average	Variance			Groups	Count	Sum	Average	Variance
											Rfx6-2	6.46367e-09	1.01075e-08		Column 1	2	1.01099e-09	5.05496e-10	5.9291e-21			Column 1	2	2.39617e-11	1.19808e-11	6.11092e-24			Column 1	2	1.28871e-08	6.44357e-09	8.07897e-22			Column 1	2	7.30952e-09	3.65476e-09	2.27732e-17
													7.15203e-09		Column 2	4	3.20708e-09	8.01769e-10	3.26226e-20			Column 2	4	1.32205e-10	3.30511e-11	6.99816e-23			Column 2	4	3.48163e-08	8.70408e-09	2.35318e-18			Column 2	2	3.30129e-08	1.65064e-08	1.76122e-16
													7.62297e-09
											SOX9	1.15149e-07	1.09467e-07
												2.67863e-07	5.74177e-07		ANOVA							ANOVA							ANOVA							ANOVA
											CK19	3.50503e-08	9.50375e-07		Source of Variation	SS	df	MS	F	P-value	F crit	Source of Variation	SS	df	MS	F	P-value	F crit	Source of Variation	SS	df	MS	F	P-value	F crit	Source of Variation	SS	df	MS	F	P-value	F crit
												4.22032e-09	4.51093e-08		Between Groups	1.17038e-19	1	1.17038e-19	4.51025	0.100917	7.70865	Between Groups	5.91942e-22	1	5.91942e-22	10.9591	0.029642	7.70865	Between Groups	6.81324e-18	1	6.81324e-18	3.86	0.120903	7.70865	Between Groups	1.65166e-16	1	1.65166e-16	1.66083	0.326446	18.5128
											FOXA2	1.20026e-09	2.82716e-09		Within Groups	1.03797e-19	4	2.59492e-20				Within Groups	2.16056e-22	4	5.4014e-23				Within Groups	7.06036e-18	4	1.76509e-18				Within Groups	1.98896e-16	2	9.94478e-17
												9.41662e-11	7.02359e-11
											CFTR	2.8036e-10	2.58905e-08		Total	2.20834e-19	5					Total	8.07998e-22	5					Total	1.38736e-17	5					Total	3.64061e-16	3
												7.02916e-09	7.12235e-09
											gcg	6.26454e-11	6.33002e-11		Anova: Single Factor		gcg					Anova: Single Factor		ppy
												1.16658e-10	5.49915e-11
													1.52761e-10		SUMMARY							SUMMARY
													1.17795e-10		Groups	Count	Sum	Average	Variance			Groups	Count	Sum	Average	Variance
											ppy	4.30558e-11	2.4255e-10		Column 1	2	1.79303e-10	8.96515e-11	1.45866e-21			Column 1	2	6.52812e-11	3.26406e-11	2.16954e-22
												2.22254e-11	1.9633e-10		Column 2	4	3.88848e-10	9.72121e-11	2.14733e-21			Column 2	4	1.18435e-09	2.96087e-10	9.25677e-21
													4.12754e-10
													3.32714e-10
															ANOVA							ANOVA
															Source of Variation	SS	df	MS	F	P-value	F crit	Source of Variation	SS	df	MS	F	P-value	F crit
															Between Groups	7.62161e-23	1	7.62161e-23	0.0385872	0.853845	7.70865	Between Groups	9.25385e-20	1	9.25385e-20	13.2258	0.0220283	7.70865
															Within Groups	7.90066e-21	4	1.97516e-21				Within Groups	2.79873e-20	4	6.99681e-21
															Total	7.97687e-21	5					Total	1.20526e-19	5

## Sheet: 2d 0.01% PLO
+0.01% PLO 2d		ct	sd	avg ct	dCt ((ct of +PLO)-(ct of -PLO))	dCt std dev	ddCt (dCt of gene - dCt of GAPDH)	ddCt std dev.	Fold change (2^-ddct)					gene		ct	sd	avg ct
	2013-10-04	27.976	0.046669	28.009	-0.561	0.285403	-1.1645	0.285403	2.24156				+egf 2d	huOCT4	Target	28.427	0.281561	28.57
	2013-10-04	28.042												huOCT4	Target	28.243
	Nanog	30.075	0.128693	29.984	-0.56725	0.362986	-1.17075	0.362986	2.25129							28.804
	Nanog	29.893														28.806
	PDX1	31.313	0.0912168	31.3775	-0.49475	0.0608112	-1.09825	0.0608112	2.14095					hNanog	Target	30.955	0.351338	30.5512
	PDX1	31.442												hNanog	Target	30.636
	Nkx6.1	29.678	0.0608112	29.635	-1.10625	0.428463	-1.70975	0.428463	3.27104							30.508
	Nkx6.1	29.592														30.106
	Nkx2.2	33.256	0.122329	33.1695	-0.144	0.885954	-0.7475	0.885954	1.67888					Pdx1	Target	30.683	1.18789	31.8723
	Nkx2.2	33.083												Pdx1	Target	31.029
	Ngn3	36.619	0.616597	37.055	-0.44425	0.79233	-1.04775	0.79233	2.0673							33.034
	Ngn3	37.491														32.743
	NeuroD1	35.106	0.00494975	35.1025	-0.979	0.67188	-1.5825	0.67188	2.99488					Nkx6.1	Target	30.551	0.424126	30.7412
	NeuroD1	35.099												Nkx6.1	Target	30.523
	Pax4	35.098	0.4179	34.8025	-0.817	0.601147	-1.4205	0.601147	2.67678							31.377
	Pax4	34.507														30.514
	SOX17	30.219	0.0586899	30.1775	-1.401	0.60451	-2.0045	0.60451	4.0125					Nkx2.2	Target	32.38	0.877468	33.3135
	SOX17	30.136												Nkx2.2	Target	32.816
	Pax6	28.278	0.0431335	28.3085	-0.658	0.599475	-1.2615	0.599475	2.39745							33.74
	Pax6	28.339														34.318
	GAPDH	18.372	0.0841457	18.3125	0.6035	0.947702	0	0.947702	1					Ngn3	Target	37.051	0.49759	37.4993
	GAPDH	18.253												Ngn3	Target	37.256
	Rfx3	22.68	0.0806102	22.623	-1.207	0.417358	-1.8105	0.417358	3.50764							37.496
	Rfx3	22.566														38.194
	Rfx6	24.898	0.0700036	24.8485	-0.82175	0.192598	-1.42525	0.192598	2.68561					NeuroD1	Target	36.032	0.671861	36.0815
	Rfx6	24.799												NeuroD1	Target	36.576
	sox9	24.47	1.20208	23.62	0.019	1.42719	-0.5845	1.42719	1.49952							36.569
		22.77														35.149
	ck19	23.631	1.90353	24.977	3.8235	2.79017	3.22	2.79017	0.107321					Pax4	Target	36.056	0.432131	35.6195
		26.323												Pax4	Target	35.614
	foxa2	34.061	1.39583	35.048	3.268	1.65976	2.6645	1.65976	0.157727							35.032
		36.035														35.776
	cftr	26.98	1.5924	25.854	1.1965	1.62265	0.593	1.62265	0.662963					Sox17	Target	32.037	0.601655	31.5785
		24.728												Sox17	Target	32.158
	gcg	34.721	0.313955	34.499	-2.221	1.37497	-2.8245	1.37497	7.08368							31.084
		34.277														31.035
	ppy	36.007	0.0106066	35.9995	-0.4365	0.479131	-1.04	0.479131	2.05623					Pax6	Target	29.401	0.597922	28.9665
		35.992												Pax6	Target	29.543
																28.319
																28.603
														hGAPDH	ENDO	18.809	0.943959	17.709
														hGAPDH	ENDO	18.181
																16.874
																16.972
														Rfx3-1	Target	23.511	0.4095	23.83
														Rfx3-1	Target	23.442
																24.163
																24.204
														Rfx6-2	Target	25.636	0.179426	25.6703
														Rfx6-2	Target	25.43
																25.805
																25.81
														SOX9		24.145	0.769332	23.601
																23.057
														CK19		19.711	2.04	21.1535
																22.596
														FOXA2		31.145	0.898026	31.78
																32.415
														CFTR		24.437	0.311834	24.6575
																24.878
														GCG		38.403	36.72	1.33864
																35.788
																35.51
																37.179
														PPY		37.031	36.436	0.479014
																36.616
																36.02
																36.077
										0.01% PLO	no PLO
									huOCT4	3.78778e-09	2.7709e-09		Anova: Single Factor		2004-10-01					Anova: Single Factor		nkx2.2					Anova: Single Factor		sox17					Anova: Single Factor		sox9
									huOCT4	3.6184e-09	3.14782e-09
											2.13369e-09		SUMMARY							SUMMARY							SUMMARY							SUMMARY
											2.13074e-09		Groups	Count	Sum	Average	Variance			Groups	Count	Sum	Average	Variance			Groups	Count	Sum	Average	Variance			Groups	Count	Sum	Average	Variance
									hNanog	8.84144e-10	4.80415e-10		0.01% PLO	2	7.40618e-09	3.70309e-09	1.43445e-20			Column 1	2	2.07394e-10	1.03697e-10	7.71267e-23			Column 1	2	1.6477e-09	8.23848e-10	1.12262e-21			Column 1	2	1.82845e-07	9.14226e-08	4.68322e-15
									hNanog	1.00302e-09	5.99301e-10		no PLO	4	1.01831e-08	2.54579e-09	2.51735e-19			Column 2	4	4.27563e-10	1.06891e-10	3.6125e-21			Column 2	4	1.32944e-09	3.32359e-10	1.75903e-20			Column 2	2	1.68496e-07	8.42482e-08	1.8414e-15
											6.54903e-10
											8.65348e-10
									Pdx1	3.74842e-10	5.80092e-10		ANOVA							ANOVA							ANOVA							ANOVA
									Pdx1	3.4278e-10	4.56394e-10		Source of Variation	SS	df	MS	F	P-value	F crit	Source of Variation	SS	df	MS	F	P-value	F crit	Source of Variation	SS	df	MS	F	P-value	F crit	Source of Variation	SS	df	MS	F	P-value	F crit
											1.13704e-10		Between Groups	1.78581e-18	1	1.78581e-18	9.28235	0.0381514	7.70865	Between Groups	1.36001e-23	1	1.36001e-23	0.00498417	0.947106	7.70865	Between Groups	3.22081e-19	1	3.22081e-19	23.9051	0.00810623	7.70865	Between Groups	5.14722e-17	1	5.14722e-17	0.0157778	0.911529	18.5128
											1.39115e-10		Within Groups	7.69549e-19	4	1.92387e-19				Within Groups	1.09146e-20	4	2.72865e-21				Within Groups	5.38934e-20	4	1.34733e-20				Within Groups	6.52462e-15	2	3.26231e-15
									Nkx6.1	1.16421e-09	6.35671e-10
									Nkx6.1	1.23572e-09	6.48129e-10		Total	2.55536e-18	5					Total	1.09282e-20	5					Total	3.75975e-19	5					Total	6.57609e-15	3
											3.58577e-10
											6.52185e-10		Anova: Single Factor		nanog					Anova: Single Factor		ngn3					Anova: Single Factor		pax6					Anova: Single Factor		ck19
									Nkx2.2	9.74869e-11	1.78916e-10
									Nkx2.2	1.09907e-10	1.32251e-10		SUMMARY							SUMMARY							SUMMARY							SUMMARY
											6.97024e-11		Groups	Count	Sum	Average	Variance			Groups	Count	Sum	Average	Variance			Groups	Count	Sum	Average	Variance			Groups	Count	Sum	Average	Variance
											4.66931e-11		Column 1	2	1.88717e-09	9.43583e-10	7.06599e-21			Column 1	2	1.46521e-11	7.32607e-12	9.2364e-24			Column 1	2	6.01755e-09	3.00877e-09	8.08966e-21			Column 1	2	8.88889e-08	4.44445e-08	2.11671e-15
									Ngn3	9.47507e-12	7.02324e-12		Column 2	4	2.59997e-09	6.49992e-10	2.59095e-20			Column 2	4	2.14556e-11	5.3639e-12	2.69839e-24			Column 2	4	8.12801e-09	2.032e-09	6.80535e-19			Column 2	2	1.32293e-06	6.61464e-07	5.07486e-13
									Ngn3	5.17707e-12	6.09293e-12
											5.15916e-12
											3.18024e-12		ANOVA							ANOVA							ANOVA							ANOVA
									NeuroD1	2.70421e-11	1.42327e-11		Source of Variation	SS	df	MS	F	P-value	F crit	Source of Variation	SS	df	MS	F	P-value	F crit	Source of Variation	SS	df	MS	F	P-value	F crit	Source of Variation	SS	df	MS	F	P-value	F crit
									NeuroD1	2.71737e-11	9.76173e-12		Between Groups	1.14928e-19	1	1.14928e-19	5.42147	0.0803925	7.70865	Between Groups	5.13353e-24	1	5.13353e-24	1.18478	0.337575	7.70865	Between Groups	1.27211e-18	1	1.27211e-18	2.48253	0.190241	7.70865	Between Groups	3.80713e-13	1	3.80713e-13	1.49415	0.346077	18.5128
											9.80921e-12		Within Groups	8.47944e-20	4	2.11986e-20				Within Groups	1.73316e-23	4	4.33289e-24				Within Groups	2.0497e-18	4	5.12424e-19				Within Groups	5.09603e-13	2	2.54801e-13
											2.6248e-11
									Pax4	2.71925e-11	1.39979e-11		Total	1.99722e-19	5					Total	2.24651e-23	5					Total	3.3218e-18	5					Total	8.90315e-13	3
									Pax4	4.09598e-11	1.90159e-11
											2.84654e-11		Anova: Single Factor		pdx1					Anova: Single Factor		neurod1					Anova: Single Factor		rfx3					Anova: Single Factor		foxa2
											1.69962e-11
									Sox17	8.00156e-10	2.26935e-10		SUMMARY							SUMMARY							SUMMARY							SUMMARY
									Sox17	8.4754e-10	2.08678e-10		Groups	Count	Sum	Average	Variance			Groups	Count	Sum	Average	Variance			Groups	Count	Sum	Average	Variance			Groups	Count	Sum	Average	Variance
											4.39323e-10		Column 1	2	7.17621e-10	3.58811e-10	5.13987e-22			Column 1	2	5.42158e-11	2.71079e-11	8.64982e-27			Column 1	2	3.09861e-07	1.54931e-07	7.48606e-17			Column 1	2	7.0001e-11	3.50005e-11	8.6506e-22
											4.545e-10		Column 2	4	1.28931e-09	3.22326e-10	5.38356e-20			Column 2	4	6.00517e-11	1.50129e-11	6.04967e-23			Column 2	4	2.76387e-07	6.90968e-08	3.70838e-16			Column 2	2	5.95762e-10	2.97881e-10	3.03828e-20
									Pax6	3.07237e-09	1.41064e-09
									Pax6	2.94517e-09	1.27841e-09
											2.98629e-09		ANOVA							ANOVA							ANOVA							ANOVA
											2.45267e-09		Source of Variation	SS	df	MS	F	P-value	F crit	Source of Variation	SS	df	MS	F	P-value	F crit	Source of Variation	SS	df	MS	F	P-value	F crit	Source of Variation	SS	df	MS	F	P-value	F crit
									hGAPDH	2.94766e-06	2.17734e-06		Between Groups	1.7748e-21	1	1.7748e-21	0.0438166	0.844424	7.70865	Between Groups	1.95051e-22	1	1.95051e-22	4.29869	0.106827	7.70865	Between Groups	9.82327e-15	1	9.82327e-15	33.0925	0.00452795	7.70865	Between Groups	6.91062e-20	1	6.91062e-20	4.42309	0.170167	18.5128
									hGAPDH	3.2011e-06	3.36491e-06		Within Groups	1.62021e-19	4	4.05052e-20				Within Groups	1.81499e-22	4	4.53747e-23				Within Groups	1.18737e-15	4	2.96843e-16				Within Groups	3.12479e-20	2	1.56239e-20
											8.32568e-06
											7.77891e-06		Total	1.63796e-19	5					Total	3.7655e-22	5					Total	1.10106e-14	5					Total	1.00354e-19	3
									Rfx3-1	1.48813e-07	8.36534e-08
									Rfx3-1	1.61049e-07	8.77516e-08		Anova: Single Factor		nkx6.1					Anova: Single Factor		pax4					Anova: Single Factor		rfx6					Anova: Single Factor		cftr
											5.32368e-08
											5.17452e-08		SUMMARY							SUMMARY							SUMMARY							SUMMARY
									Rfx6-2	3.19856e-08	1.91776e-08		Groups	Count	Sum	Average	Variance			Groups	Count	Sum	Average	Variance			Groups	Count	Sum	Average	Variance			Groups	Count	Sum	Average	Variance
									Rfx6-2	3.42576e-08	2.21211e-08		Column 1	2	2.39993e-09	1.19997e-09	2.55681e-21			Column 1	2	6.81523e-11	3.40762e-11	9.47694e-23			Column 1	2	6.62433e-08	3.31216e-08	2.58092e-18			Column 1	2	4.35403e-08	2.17702e-08	4.04165e-16
											1.70577e-08		Column 2	4	2.29456e-09	5.7364e-10	2.0606e-20			Column 2	4	7.84754e-11	1.96188e-11	3.90329e-23			Column 2	4	7.53552e-08	1.88388e-08	5.81556e-18			Column 2	2	7.64603e-08	3.82301e-08	6.72331e-17
											1.69987e-08
									SOX9	4.30324e-08	5.39052e-08
										1.39813e-07	1.14591e-07		ANOVA							ANOVA							ANOVA							ANOVA
									CK19	7.69769e-08	1.16519e-06		Source of Variation	SS	df	MS	F	P-value	F crit	Source of Variation	SS	df	MS	F	P-value	F crit	Source of Variation	SS	df	MS	F	P-value	F crit	Source of Variation	SS	df	MS	F	P-value	F crit
										1.19121e-08	1.57734e-07		Between Groups	5.23045e-19	1	5.23045e-19	32.4999	0.00467914	7.70865	Between Groups	2.78685e-22	1	2.78685e-22	5.26149	0.0835075	7.70865	Between Groups	2.71999e-16	1	2.71999e-16	54.3249	0.00180572	7.70865	Between Groups	2.70931e-16	1	2.70931e-16	1.14948	0.395869	18.5128
									FOXA2	5.57978e-11	4.21134e-10		Within Groups	6.43749e-20	4	1.60937e-20				Within Groups	2.11868e-22	4	5.2967e-23				Within Groups	2.00276e-17	4	5.0069e-18				Within Groups	4.71398e-16	2	2.35699e-16
										1.42031e-11	1.74628e-10
									CFTR	7.55459e-09	4.40281e-08		Total	5.8742e-19	5					Total	4.90553e-22	5					Total	2.92027e-16	5					Total	7.42329e-16	3
										3.59857e-08	3.24322e-08
									gcg	3.53132e-11	2.75135e-12		Anova: Single Factor		gcg					Anova: Single Factor		ppy
										4.80391e-11	1.68554e-11
											2.04374e-11		SUMMARY							SUMMARY
											6.42696e-12		Groups	Count	Sum	Average	Variance			Groups	Count	Sum	Average	Variance
									ppy	1.44815e-11	7.12128e-12		Column 1	2	8.33523e-11	4.16762e-11	8.09738e-23			Column 1	2	2.91143e-11	1.45572e-11	1.14538e-26
										1.46328e-11	9.4948e-12		Column 2	4	4.6471e-11	1.16178e-11	7.02586e-23			Column 2	4	4.47633e-11	1.11908e-11	1.2071e-23
											1.43516e-11
											1.37956e-11
													ANOVA							ANOVA
													Source of Variation	SS	df	MS	F	P-value	F crit	Source of Variation	SS	df	MS	F	P-value	F crit
													Between Groups	1.20468e-21	1	1.20468e-21	16.5166	0.0152975	7.70865	Between Groups	1.51097e-23	1	1.51097e-23	1.66845	0.266048	7.70865
													Within Groups	2.91749e-22	4	7.29374e-23				Within Groups	3.62244e-23	4	9.05609e-24
													Total	1.49643e-21	5					Total	5.1334e-23	5

## Sheet: 7d 0.01% PLO
			ct	sd	avg ct	dCt ((ct of +PLO)-(ct of -PLO))	dCt std dev	ddCt (dCt of gene - dCt of GAPDH)	ddCt std dev.	Fold change (2^-ddct)					+Pdx	gene		ct	Avg Ct	Ct std. dev
+0.01% PLO 7d	hGAPDH	ENDO	21.3	0.551543	21.69	4.21825	0.579698	0	0.579698	1						huOCT4	Target	28.232	28.3708	0.178466
	hGAPDH	Target	22.08													huOCT4	Target	28.256
	hNanog	Target	33.528	0.536694	33.9075	3.81825	0.557247	-0.4	0.557247	1.31951						huOCT4	Target	28.622
	hNanog	Target	34.287													huOCT4	Target	28.373
	huOCT4	Target	28.459	0.933381	29.119	0.74825	0.95029	-3.47	0.95029	11.0809						hNanog	Target	30.153	30.0892	0.149947
	huOCT4	Target	29.779													hNanog	Target	29.875
	NeuroD1	Target	36.094	0.0905097	36.03	2.30125	0.695643	-1.917	0.695643	3.77637						hNanog	Target	30.109
	NeuroD1	Target	35.966													hNanog	Target	30.22
	Ngn3	Target	38.999	11.5859	30.8065	-4.07075	11.6186	-8.289	11.6186	312.779						Pdx1	Target	30.924	30.838	0.466252
	Ngn3	Target	22.614													Pdx1	Target	30.155
	Nkx2.2	Target	33.186	1.32088	34.12	1.67775	1.41461	-2.5405	1.41461	5.81791						Pdx1	Target	31.13
	Nkx2.2	Target	35.054													Pdx1	Target	31.143
	Nkx6.1	Target	32.135	0.64276	32.5895	2.345	0.723935	-1.87325	0.723935	3.66357						Nkx6.1	Target	29.994	30.2445	0.333079
	Nkx6.1	Target	33.044													Nkx6.1	Target	29.935
	Pax4	Target	37.429	1.81797	38.7145	3.86275	1.85523	-0.3555	1.85523	1.27943						Nkx6.1	Target	30.618
	Pax4	Target	40													Nkx6.1	Target	30.431
	Pax6	Target	33.112	0.282843	32.912	3.898	0.498248	-0.32025	0.498248	1.24855						Nkx2.2	Target	32.15	32.4423	0.506366
	Pax6	Target	32.712													Nkx2.2	Target	31.894
	Pdx1	Target	32.948	0.280014	33.146	2.308	0.543874	-1.91025	0.543874	3.75874						Nkx2.2	Target	32.74
	Pdx1	Target	33.344													Nkx2.2	Target	32.985
	Rfx3-1	Target	27.677	0.0212132	27.692	3.1105	0.357211	-1.10775	0.357211	2.15509						Ngn3	Target	34.427	34.8773	0.870452
	Rfx3-2	Target	27.707													Ngn3	Target	33.877
	Rfx6-1	Target	30.214	0.62579	29.7715	2.97875	0.676615	-1.2395	0.676615	2.36117						Ngn3	Target	35.697
	Rfx6-2	Target	29.329													Ngn3	Target	35.508
	Sox17	Target	32.766	0.246073	32.94	2.6815	0.324467	-1.53675	0.324467	2.9014						NeuroD1	Target	33.471	33.7288	0.68973
	Sox17	Target	33.114													NeuroD1	Target	32.915
	SOx9		21.807	1.73948	20.577	-1.3505	2.42575	-5.56875	2.42575	47.4636						NeuroD1	Target	34.514
			19.347													NeuroD1	Target	34.015
	ck19		25.396	2.27264	27.003	4.7995	3.85119	0.58125	3.85119	0.668384						Pax4	Target	34.987	34.8517	0.369965
			28.61													Pax4	Target	34.429
	foxa2		33.188	0.630739	33.634	2.5705	3.82199	-1.64775	3.82199	3.13345						Pax4	Target	35.289
			34.08													Pax4	Target	34.702
	cftr		29.304	0.47659	28.967	2.833	1.40024	-1.38525	1.40024	2.61217						Sox17	Target	30.121	30.2585	0.211488
			28.63													Sox17	Target	30.035
	gcg		35.942	0.0707107	35.992	2.604	0.709493	-1.61425	0.709493	3.06152						Sox17	Target	30.43
			36.042													Sox17	Target	30.448
	ppy		36.422	0.137886	36.3245	4.613	0.495179	0.39475	0.495179	0.760621						Pax6	Target	29.249	29.014	0.410185
			36.227													Pax6	Target	29.451
																Pax6	Target	28.806
																Pax6	Target	28.55
																hGAPDH	ENDO	17.493	17.4718	0.230626
																hGAPDH	ENDO	17.312
																hGAPDH	Target	17.79
																hGAPDH	Target	17.292
																Rfx3-1	Target	24.876	24.5815	0.356581
																Rfx3-1	Target	24.901
																Rfx3-2	Target	24.229
																Rfx3-2	Target	24.32
																Rfx6-2	Target	26.585	26.7927	0.257284
																Rfx6-2	Target	26.56
																Rfx6-1	Target	27.059
																Rfx6-1	Target	26.967
																SOX9		23.123	21.9275	1.69069
																		20.732
																CK19		20.005	22.2035	3.10915
																		24.402
																FOXA2		28.398	31.0635	3.76959
																		33.729
																CFTR		25.203	26.134	1.31663
																		27.065
																GCG		33.879	33.388	0.705961
																		34.082
																		32.608
																		32.983
																PPY		31.941	31.7115	0.475594
																		32.246
																		31.174
																		31.485
														0.01% PLO	-PLO		Anova: Single Factor		2004-10-01					Anova: Single Factor		nkx2.2					Anova: Single Factor		sox17					Anova: Single Factor		sox9
													huOCT4	2.71011e-09	3.17191e-09
													huOCT4	1.08549e-09	3.11958e-09		SUMMARY							SUMMARY							SUMMARY							SUMMARY
													huOCT4		2.42058e-09		Groups	Count	Sum	Average	Variance			Groups	Count	Sum	Average	Variance			Groups	Count	Sum	Average	Variance			Groups	Count	Sum	Average	Variance
													huOCT4		2.87658e-09		0.01% PLO	2	3.79561e-09	1.8978e-09	1.31969e-18			Column 1	2	1.30368e-10	6.51841e-11	2.76018e-21			Column 1	2	2.44485e-10	1.22243e-10	4.30554e-22			Column 1	2	1.77214e-06	8.86068e-07	7.5282e-13
													hNanog	8.07358e-11	8.37611e-10		-PLO	4	1.15887e-08	2.89716e-09	1.17504e-19			Column 2	4	7.17457e-10	1.79364e-10	3.80275e-21			Column 2	4	3.1394e-09	7.84849e-10	1.32395e-20			Column 2	2	6.83644e-07	3.41822e-07	1.07978e-13
													hNanog	4.77073e-11	1.01561e-09
													hNanog		8.63551e-10
													hNanog		7.99601e-10		ANOVA							ANOVA							ANOVA							ANOVA
													Pdx1	1.20688e-10	4.9085e-10		Source of Variation	SS	df	MS	F	P-value	F crit	Source of Variation	SS	df	MS	F	P-value	F crit	Source of Variation	SS	df	MS	F	P-value	F crit	Source of Variation	SS	df	MS	F	P-value	F crit
													Pdx1	9.17183e-11	8.36451e-10		Between Groups	1.33162e-18	1	1.33162e-18	3.18532	0.148859	7.70865	Between Groups	1.73828e-20	1	1.73828e-20	4.90749	0.0910888	7.70865	Between Groups	5.85397e-19	1	5.85397e-19	58.3222	0.00157907	7.70865	Between Groups	2.96203e-13	1	2.96203e-13	0.688207	0.494026	18.5128
													Pdx1		4.25536e-10		Within Groups	1.6722e-18	4	4.18051e-19				Within Groups	1.41684e-20	4	3.5421e-21				Within Groups	4.01491e-20	4	1.00373e-20				Within Groups	8.60798e-13	2	4.30399e-13
													Pdx1		4.21719e-10
													Nkx6.1	2.12032e-10	9.35204e-10		Total	3.00383e-18	5					Total	3.15512e-20	5					Total	6.25546e-19	5					Total	1.157e-12	3
													Nkx6.1	1.12918e-10	9.74243e-10
													Nkx6.1		6.06825e-10		Anova: Single Factor		nanog					Anova: Single Factor		ngn3					Anova: Single Factor		pax6					Anova: Single Factor		ck19
													Nkx6.1		6.90806e-10
													Nkx2.2	1.02334e-10	2.09839e-10		SUMMARY							SUMMARY							SUMMARY							SUMMARY
													Nkx2.2	2.80346e-11	2.50582e-10		Groups	Count	Sum	Average	Variance			Groups	Count	Sum	Average	Variance			Groups	Count	Sum	Average	Variance			Groups	Count	Sum	Average	Variance
													Nkx2.2		1.39405e-10		Column 1	2	1.28443e-10	6.42215e-11	5.45443e-22			Column 1	2	1.5578e-07	7.78902e-08	1.21332e-14			Column 1	2	2.49856e-10	1.24928e-10	5.92274e-22			Column 1	2	2.50894e-08	1.25447e-08	2.04179e-16
													Nkx2.2		1.17632e-10		Column 2	4	3.51638e-09	8.79094e-10	8.97311e-21			Column 2	4	1.45102e-10	3.62754e-11	4.56678e-22			Column 2	4	7.60515e-09	1.90129e-09	2.89331e-19			Column 2	2	9.95484e-07	4.97742e-07	4.09753e-13
													Ngn3	1.82025e-12	4.32953e-11
													Ngn3	1.55779e-07	6.3388e-11
													Ngn3		1.79528e-11		ANOVA							ANOVA							ANOVA							ANOVA
													Ngn3		2.04657e-11		Source of Variation	SS	df	MS	F	P-value	F crit	Source of Variation	SS	df	MS	F	P-value	F crit	Source of Variation	SS	df	MS	F	P-value	F crit	Source of Variation	SS	df	MS	F	P-value	F crit
													NeuroD1	1.3634e-11	8.39895e-11		Between Groups	8.85357e-19	1	8.85357e-19	128.944	0.000342941	7.70865	Between Groups	8.08164e-15	1	8.08164e-15	2.66431	0.177959	7.70865	Between Groups	4.20728e-18	1	4.20728e-18	19.3753	0.0116754	7.70865	Between Groups	2.35416e-13	1	2.35416e-13	1.14849	0.396033	18.5128
													NeuroD1	1.48989e-11	1.2348e-10		Within Groups	2.74648e-20	4	6.86619e-21				Within Groups	1.21332e-14	4	3.0333e-15				Within Groups	8.68585e-19	4	2.17146e-19				Within Groups	4.09957e-13	2	2.04979e-13
													NeuroD1		4.07616e-11
													NeuroD1		5.76056e-11		Total	9.12822e-19	5					Total	2.02148e-14	5					Total	5.07586e-18	5					Total	6.45374e-13	3
													Pax4	5.40441e-12	2.93673e-11
													Pax4	9.09495e-13	4.32353e-11		Anova: Single Factor		pdx1					Anova: Single Factor		neurod1					Anova: Single Factor		rfx3					Anova: Single Factor		foxa2
													Pax4		2.38206e-11
													Pax4		3.57814e-11		SUMMARY							SUMMARY							SUMMARY							SUMMARY
													Sox17	1.36915e-10	8.56398e-10		Groups	Count	Sum	Average	Variance			Groups	Count	Sum	Average	Variance			Groups	Count	Sum	Average	Variance			Groups	Count	Sum	Average	Variance
													Sox17	1.0757e-10	9.09e-10		Column 1	2	2.12406e-10	1.06203e-10	4.1962e-22			Column 1	2	2.85329e-11	1.42665e-11	8.00026e-25			Column 1	2	9.22424e-09	4.61212e-09	4.59869e-21			Column 1	2	1.5726e-10	7.86299e-11	1.11034e-21
													Sox17		6.91285e-10		Column 2	4	2.17456e-09	5.43639e-10	3.91128e-20			Column 2	4	3.05837e-10	7.64592e-11	1.29916e-21			Column 2	4	1.63e-07	4.075e-08	9.91746e-17			Column 2	2	2.89739e-09	1.4487e-09	3.80031e-18
													Sox17		6.82714e-10
													Pax6	1.0772e-10	1.56738e-09
													Pax6	1.42137e-10	1.36259e-09		ANOVA							ANOVA							ANOVA							ANOVA
													Pax6		2.13074e-09		Source of Variation	SS	df	MS	F	P-value	F crit	Source of Variation	SS	df	MS	F	P-value	F crit	Source of Variation	SS	df	MS	F	P-value	F crit	Source of Variation	SS	df	MS	F	P-value	F crit
													Pax6		2.54445e-09		Between Groups	2.55133e-19	1	2.55133e-19	8.66635	0.0422262	7.70865	Between Groups	5.15725e-21	1	5.15725e-21	5.29184	0.0829026	7.70865	Between Groups	1.74126e-15	1	1.74126e-15	23.4097	0.0084101	7.70865	Between Groups	1.87708e-18	1	1.87708e-18	0.98757	0.425057	18.5128
													hGAPDH	3.87312e-07	5.42104e-06		Within Groups	1.17758e-19	4	2.94395e-20				Within Groups	3.89827e-21	4	9.74568e-22				Within Groups	2.97529e-16	4	7.43821e-17				Within Groups	3.80142e-18	2	1.90071e-18
													hGAPDH	2.25558e-07	6.14566e-06
													hGAPDH		4.41242e-06		Total	3.72891e-19	5					Total	9.05552e-21	5					Total	2.03879e-15	5					Total	5.67851e-18	3
													hGAPDH		6.23145e-06
													Rfx3-1	4.66007e-09	3.24771e-08		Anova: Single Factor		nkx6.1					Anova: Single Factor		pax4					Anova: Single Factor		rfx6					Anova: Single Factor		cftr
													Rfx3-1	4.56417e-09	3.19192e-08
													Rfx3-2		5.08562e-08		SUMMARY							SUMMARY							SUMMARY							SUMMARY
													Rfx3-2		4.77475e-08		Groups	Count	Sum	Average	Variance			Groups	Count	Sum	Average	Variance			Groups	Count	Sum	Average	Variance			Groups	Count	Sum	Average	Variance
													Rfx6-2	8.02934e-10	9.93385e-09		Column 1	2	3.2495e-10	1.62475e-10	4.91173e-21			Column 1	2	6.3139e-12	3.15695e-12	1.01021e-23			Column 1	2	2.28576e-09	1.14288e-09	2.31129e-19			Column 1	2	3.91594e-09	1.95797e-09	4.03602e-19
													Rfx6-2	1.48283e-09	1.01075e-08		Column 2	4	3.20708e-09	8.01769e-10	3.26226e-20			Column 2	4	1.32205e-10	3.30511e-11	6.99816e-23			Column 2	4	3.48163e-08	8.70408e-09	2.35318e-18			Column 2	2	3.30129e-08	1.65064e-08	1.76122e-16
													Rfx6-1		7.15203e-09
													Rfx6-1		7.62297e-09
													SOX9	2.72545e-07	1.09467e-07		ANOVA							ANOVA							ANOVA							ANOVA
														1.49959e-06	5.74177e-07		Source of Variation	SS	df	MS	F	P-value	F crit	Source of Variation	SS	df	MS	F	P-value	F crit	Source of Variation	SS	df	MS	F	P-value	F crit	Source of Variation	SS	df	MS	F	P-value	F crit
													CK19	2.26486e-08	9.50375e-07		Between Groups	5.4493e-19	1	5.4493e-19	21.2077	0.00999182	7.70865	Between Groups	1.19155e-21	1	1.19155e-21	21.6599	0.00963248	7.70865	Between Groups	7.6229e-17	1	7.6229e-17	41.8227	0.002945	7.70865	Between Groups	2.11658e-16	1	2.11658e-16	2.39804	0.261588	18.5128
														2.4408e-09	4.51093e-08		Within Groups	1.0278e-19	4	2.56949e-20				Within Groups	2.20047e-22	4	5.50118e-23				Within Groups	7.29068e-18	4	1.82267e-18				Within Groups	1.76526e-16	2	8.8263e-17
													FOXA2	1.02192e-10	2.82716e-09
														5.50678e-11	7.02359e-11		Total	6.47709e-19	5					Total	1.4116e-21	5					Total	8.35197e-17	5					Total	3.88184e-16	3
													CFTR	1.50875e-09	2.58905e-08
														2.40719e-09	7.12235e-09
													gcg	1.51489e-11	6.33002e-11		Anova: Single Factor			gcg				Anova: Single Factor		ppy
														1.41344e-11	5.49915e-11
															1.52761e-10		SUMMARY							SUMMARY
															1.17795e-10		Groups	Count	Sum	Average	Variance			Groups	Count	Sum	Average	Variance
													ppy	1.08614e-11	2.4255e-10		Column 1	2	2.92832e-11	1.46416e-11	5.14578e-25			Column 1	2	2.32947e-11	1.16473e-11	1.23544e-24
														1.24333e-11	1.9633e-10		Column 2	4	3.88848e-10	9.72121e-11	2.14733e-21			Column 2	4	1.18435e-09	2.96087e-10	9.25677e-21
															4.12754e-10
															3.32714e-10
																	ANOVA							ANOVA
																	Source of Variation	SS	df	MS	F	P-value	F crit	Source of Variation	SS	df	MS	F	P-value	F crit
																	Between Groups	9.09051e-21	1	9.09051e-21	5.64408	0.0763434	7.70865	Between Groups	1.07874e-19	1	1.07874e-19	15.5374	0.0169349	7.70865
																	Within Groups	6.44251e-21	4	1.61063e-21				Within Groups	2.77715e-20	4	6.94288e-21
																	Total	1.5533e-20	5					Total	1.35646e-19	5

## Sheet: comparison of PLO conc
	+0.001% PLO 2d	0.01% PLO 2d
OCT4	4.73168e-09	3.78778e-09		Anova: Single Factor		2004-10-01						Anova: Single Factor		nkx2.2						Anova: Single Factor		sox17						Anova: Single Factor		sox9
huOCT4	5.79719e-09	3.6184e-09
				SUMMARY								SUMMARY								SUMMARY								SUMMARY
				Groups	Count	Sum	Average	Variance				Groups	Count	Sum	Average	Variance				Groups	Count	Sum	Average	Variance				Groups	Count	Sum	Average	Variance
NANOG	7.79355e-10	8.84144e-10		+0.001% PLO 2d	2	1.05289e-08	5.26443e-09	5.67651e-19				Column 1	2	4.5465e-10	2.27325e-10	6.79497e-23				Column 1	2	2.87533e-09	1.43767e-09	4.20479e-20				Column 1	2	2.02671e-07	1.01336e-07	6.86804e-15
hNanog	8.69557e-10	1.00302e-09		0.01% PLO 2d	2	7.40618e-09	3.70309e-09	1.43445e-20				Column 2	2	2.07394e-10	1.03697e-10	7.71267e-23				Column 2	2	1.6477e-09	8.23848e-10	1.12262e-21				Column 2	2	1.82845e-07	9.14226e-08	4.68322e-15
PDX1	9.98167e-10	3.74842e-10		ANOVA								ANOVA								ANOVA								ANOVA
Pdx1	1.15217e-09	3.4278e-10		Source of Variation	SS	df	MS	F	P-value	F crit		Source of Variation	SS	df	MS	F	P-value	F crit		Source of Variation	SS	df	MS	F	P-value	F crit		Source of Variation	SS	df	MS	F	P-value	F crit
				Between Groups	2.43779e-18	1	2.43779e-18	8.37735	0.101516	18.5128		Between Groups	1.52839e-20	1	1.52839e-20	210.701	0.00471254	18.5128		Between Groups	3.76772e-19	1	3.76772e-19	17.4551	0.0527941	18.5128		Between Groups	9.8269e-17	1	9.8269e-17	0.0170144	0.908155	18.5128
				Within Groups	5.81995e-19	2	2.90998e-19					Within Groups	1.45076e-22	2	7.25382e-23					Within Groups	4.31705e-20	2	2.15852e-20					Within Groups	1.15513e-14	2	5.77563e-15
NKX6.1	1.33825e-09	1.16421e-09
Nkx6.1	1.38929e-09	1.23572e-09		Total	3.01978e-18	3						Total	1.54289e-20	3						Total	4.19942e-19	3						Total	1.16495e-14	3
				Anova: Single Factor		nanog						Anova: Single Factor		ngn3						Anova: Single Factor		pax6						Anova: Single Factor		ck19
NKX2.2	2.21496e-10	9.74869e-11
Nkx2.2	2.33154e-10	1.09907e-10		SUMMARY								SUMMARY								SUMMARY								SUMMARY
				Groups	Count	Sum	Average	Variance				Groups	Count	Sum	Average	Variance				Groups	Count	Sum	Average	Variance				Groups	Count	Sum	Average	Variance
				Column 1	2	1.64891e-09	8.24456e-10	4.0682e-21				Column 1	2	3.20809e-11	1.60405e-11	1.63849e-22				Column 1	2	5.64463e-09	2.82232e-09	4.47097e-20				Column 1	2	1.13613e-06	5.68067e-07	3.24737e-13
NGN3	2.50917e-11	9.47507e-12		Column 2	2	1.88717e-09	9.43583e-10	7.06599e-21				Column 2	2	1.46521e-11	7.32607e-12	9.2364e-24				Column 2	2	6.01755e-09	3.00877e-09	8.08966e-21				Column 2	2	8.88889e-08	4.44445e-08	2.11671e-15
Ngn3	6.98925e-12	5.17707e-12
				ANOVA								ANOVA								ANOVA								ANOVA
NEUROD1	3.21364e-11	2.70421e-11		Source of Variation	SS	df	MS	F	P-value	F crit		Source of Variation	SS	df	MS	F	P-value	F crit		Source of Variation	SS	df	MS	F	P-value	F crit		Source of Variation	SS	df	MS	F	P-value	F crit
NeuroD1	2.70796e-11	2.71737e-11		Between Groups	1.41911e-20	1	1.41911e-20	2.54911	0.251432	18.5128		Between Groups	7.59406e-23	1	7.59406e-23	0.877493	0.447777	18.5128		Between Groups	3.47657e-20	1	3.47657e-20	1.3169	0.369899	18.5128		Between Groups	2.74181e-13	1	2.74181e-13	1.6777	0.324588	18.5128
				Within Groups	1.11342e-20	2	5.5671e-21					Within Groups	1.73085e-22	2	8.65427e-23					Within Groups	5.27994e-20	2	2.63997e-20					Within Groups	3.26853e-13	2	1.63427e-13
PAX4	5.25689e-11	2.71925e-11		Total	2.53253e-20	3						Total	2.49026e-22	3						Total	8.75651e-20	3						Total	6.01035e-13	3
Pax4	3.70175e-11	4.09598e-11
				Anova: Single Factor		pdx1						Anova: Single Factor		neurod1						Anova: Single Factor		rfx3						Anova: Single Factor		foxa2
SOX17	1.29267e-09	8.00156e-10		SUMMARY								SUMMARY								SUMMARY								SUMMARY
Sox17	1.58266e-09	8.4754e-10		Groups	Count	Sum	Average	Variance				Groups	Count	Sum	Average	Variance				Groups	Count	Sum	Average	Variance				Groups	Count	Sum	Average	Variance
				Column 1	2	2.15034e-09	1.07517e-09	1.18584e-20				Column 1	2	5.92161e-11	2.9608e-11	1.27854e-23				Column 1	2	2.26094e-07	1.13047e-07	1.50371e-17				Column 1	2	2.13479e-09	1.06739e-09	1.03144e-18
				Column 2	2	7.17621e-10	3.58811e-10	5.13987e-22				Column 2	2	5.42158e-11	2.71079e-11	8.64982e-27				Column 2	2	3.09861e-07	1.54931e-07	7.48606e-17				Column 2	2	7.0001e-11	3.50005e-11	8.6506e-22
PAX6	2.97183e-09	3.07237e-09
Pax6	2.6728e-09	2.94517e-09
				ANOVA								ANOVA								ANOVA								ANOVA
				Source of Variation	SS	df	MS	F	P-value	F crit		Source of Variation	SS	df	MS	F	P-value	F crit		Source of Variation	SS	df	MS	F	P-value	F crit		Source of Variation	SS	df	MS	F	P-value	F crit
RFX3	1.10305e-07	1.48813e-07		Between Groups	5.13168e-19	1	5.13168e-19	82.9538	0.0118412	18.5128		Between Groups	6.25067e-24	1	6.25067e-24	0.977118	0.427104	18.5128		Between Groups	1.75425e-15	1	1.75425e-15	39.0277	0.0246783	18.5128		Between Groups	1.06583e-18	1	1.06583e-18	2.06495	0.287266	18.5128
Rfx3-1	1.15789e-07	1.61049e-07		Within Groups	1.23724e-20	2	6.18619e-21					Within Groups	1.27941e-23	2	6.39705e-24					Within Groups	8.98977e-17	2	4.49489e-17					Within Groups	1.03231e-18	2	5.16154e-19
				Total	5.25541e-19	3						Total	1.90448e-23	3						Total	1.84415e-15	3						Total	2.09814e-18	3
RFX6	3.30677e-08	3.19856e-08
Rfx6-2	3.51963e-08	3.42576e-08		Anova: Single Factor		nkx6.1						Anova: Single Factor		pax4						Anova: Single Factor		rfx6						Anova: Single Factor		cftr
				SUMMARY								SUMMARY								SUMMARY								SUMMARY
SOX9	4.27352e-08	4.30324e-08		Groups	Count	Sum	Average	Variance				Groups	Count	Sum	Average	Variance				Groups	Count	Sum	Average	Variance				Groups	Count	Sum	Average	Variance
	1.59936e-07	1.39813e-07		Column 1	2	2.72755e-09	1.36377e-09	1.30254e-21				Column 1	2	8.95864e-11	4.47932e-11	1.20922e-22				Column 1	2	6.82641e-08	3.4132e-08	2.26542e-18				Column 1	2	1.21613e-07	6.08064e-08	8.17978e-18
CK19	9.71017e-07	7.69769e-08		Column 2	2	2.39993e-09	1.19997e-09	2.55681e-21				Column 2	2	6.81523e-11	3.40762e-11	9.47694e-23				Column 2	2	6.62433e-08	3.31216e-08	2.58092e-18				Column 2	2	4.35403e-08	2.17702e-08	4.04165e-16
	1.65118e-07	1.19121e-08
FOXA2	1.78553e-09	5.57978e-11
	3.49255e-10	1.42031e-11		ANOVA								ANOVA								ANOVA								ANOVA
CFTR	6.28287e-08	7.55459e-09		Source of Variation	SS	df	MS	F	P-value	F crit		Source of Variation	SS	df	MS	F	P-value	F crit		Source of Variation	SS	df	MS	F	P-value	F crit		Source of Variation	SS	df	MS	F	P-value	F crit
	5.87841e-08	3.59857e-08		Between Groups	2.68333e-20	1	2.68333e-20	13.9056	0.0649823	18.5128		Between Groups	1.14855e-22	1	1.14855e-22	1.065	0.410534	18.5128		Between Groups	1.02091e-18	1	1.02091e-18	0.421314	0.582864	18.5128		Between Groups	1.52383e-15	1	1.52383e-15	7.39104	0.112852	18.5128
gcg	4.78729e-11	3.53132e-11		Within Groups	3.85935e-21	2	1.92968e-21					Within Groups	2.15691e-22	2	1.07846e-22					Within Groups	4.84634e-18	2	2.42317e-18					Within Groups	4.12345e-16	2	2.06172e-16
	4.26992e-11	4.80391e-11
				Total	3.06927e-20	3						Total	3.30547e-22	3						Total	5.86725e-18	3						Total	1.93617e-15	3
ppy	2.64673e-11	1.44815e-11		Anova: Single Factor		gcg						Anova: Single Factor		ppy
	1.85859e-11	1.46328e-11
				SUMMARY								SUMMARY
				Groups	Count	Sum	Average	Variance				Groups	Count	Sum	Average	Variance
				Column 1	2	9.05721e-11	4.5286e-11	1.33836e-23				Column 1	2	4.50532e-11	2.25266e-11	3.10579e-23
				Column 2	2	8.33523e-11	4.16762e-11	8.09738e-23				Column 2	2	2.91143e-11	1.45572e-11	1.14538e-26
				ANOVA								ANOVA
				Source of Variation	SS	df	MS	F	P-value	F crit		Source of Variation	SS	df	MS	F	P-value	F crit
				Between Groups	1.30312e-23	1	1.30312e-23	0.27621	0.651652	18.5128		Between Groups	6.35118e-23	1	6.35118e-23	4.08839	0.180545	18.5128
				Within Groups	9.43573e-23	2	4.71787e-23					Within Groups	3.10693e-23	2	1.55347e-23
				Total	1.07389e-22	3						Total	9.45811e-23	3
	0.001% PLO 7d	0.01% PLO 7d		Anova: Single Factor		2004-10-01						Anova: Single Factor		nkx2.2						Anova: Single Factor		sox17						Anova: Single Factor		sox9
OCT4	1.75121e-09	2.71011e-09
huOCT4	1.69625e-09	1.08549e-09		SUMMARY								SUMMARY								SUMMARY								SUMMARY
				Groups	Count	Sum	Average	Variance				Groups	Count	Sum	Average	Variance				Groups	Count	Sum	Average	Variance				Groups	Count	Sum	Average	Variance
				0.001% PLO	2	3.44747e-09	1.72373e-09	1.51009e-21				Column 1	2	3.00651e-10	1.50326e-10	8.20298e-23				Column 1	2	7.18806e-10	3.59403e-10	1.89912e-21				Column 1	2	3.83012e-07	1.91506e-07	1.16609e-14
NANOG	2.23037e-10	8.07358e-11		0.01% PLO	2	3.79561e-09	1.8978e-09	1.31969e-18				Column 2	2	1.30368e-10	6.51841e-11	2.76018e-21				Column 2	2	2.44485e-10	1.22243e-10	4.30554e-22				Column 2	2	1.77214e-06	8.86068e-07	7.5282e-13
hNanog	1.93627e-10	4.77073e-11
				ANOVA								ANOVA								ANOVA								ANOVA
PDX1	5.87782e-10	1.20688e-10		Source of Variation	SS	df	MS	F	P-value	F crit		Source of Variation	SS	df	MS	F	P-value	F crit		Source of Variation	SS	df	MS	F	P-value	F crit		Source of Variation	SS	df	MS	F	P-value	F crit
Pdx1	5.22446e-10	9.17183e-11		Between Groups	3.03007e-20	1	3.03007e-20	0.0458684	0.850267	18.5128		Between Groups	7.24908e-21	1	7.24908e-21	5.10102	0.152444	18.5128		Between Groups	5.62451e-20	1	5.62451e-20	48.2858	0.0200881	18.5128		Between Groups	4.82416e-13	1	4.82416e-13	1.26208	0.377992	18.5128
				Within Groups	1.3212e-18	2	6.60601e-19					Within Groups	2.84221e-21	2	1.4211e-21					Within Groups	2.32968e-21	2	1.16484e-21					Within Groups	7.64481e-13	2	3.8224e-13
NKX6.1	5.59943e-10	2.12032e-10		Total	1.3515e-18	3						Total	1.00913e-20	3						Total	5.85748e-20	3						Total	1.2469e-12	3
Nkx6.1	4.51048e-10	1.12918e-10
				Anova: Single Factor		nanog						Anova: Single Factor		ngn3						Anova: Single Factor		pax6						Anova: Single Factor		ck19
NKX2.2	1.5673e-10	1.02334e-10		SUMMARY								SUMMARY								SUMMARY								SUMMARY
Nkx2.2	1.43921e-10	2.80346e-11		Groups	Count	Sum	Average	Variance				Groups	Count	Sum	Average	Variance				Groups	Count	Sum	Average	Variance				Groups	Count	Sum	Average	Variance
				Column 1	2	4.16664e-10	2.08332e-10	4.32461e-22				Column 1	2	4.70813e-11	2.35406e-11	7.12693e-23				Column 1	2	8.38902e-10	4.19451e-10	8.3894e-22				Column 1	2	3.92706e-08	1.96353e-08	4.75242e-16
				Column 2	2	1.28443e-10	6.42215e-11	5.45443e-22				Column 2	2	1.5578e-07	7.78902e-08	1.21332e-14				Column 2	2	2.49856e-10	1.24928e-10	5.92274e-22				Column 2	2	2.50894e-08	1.25447e-08	2.04179e-16
NGN3	1.75712e-11	1.82025e-12
Ngn3	2.95101e-11	1.55779e-07
				ANOVA								ANOVA								ANOVA								ANOVA
				Source of Variation	SS	df	MS	F	P-value	F crit		Source of Variation	SS	df	MS	F	P-value	F crit		Source of Variation	SS	df	MS	F	P-value	F crit		Source of Variation	SS	df	MS	F	P-value	F crit
NEUROD1	1.00158e-10	1.3634e-11		Between Groups	2.07678e-20	1	2.07678e-20	42.4741	0.0227436	18.5128		Between Groups	6.06321e-15	1	6.06321e-15	0.999442	0.422757	18.5128		Between Groups	8.67437e-20	1	8.67437e-20	121.217	0.00814897	18.5128		Between Groups	5.02761e-17	1	5.02761e-17	0.147997	0.737512	18.5128
NeuroD1	9.85741e-11	1.48989e-11		Within Groups	9.77904e-22	2	4.88952e-22					Within Groups	1.21332e-14	2	6.0666e-15					Within Groups	1.43121e-21	2	7.15607e-22					Within Groups	6.79421e-16	2	3.3971e-16
				Total	2.17457e-20	3						Total	1.81964e-14	3						Total	8.8175e-20	3						Total	7.29697e-16	3
PAX4	1.02329e-11	5.40441e-12
Pax4	1.37288e-11	9.09495e-13		Anova: Single Factor		pdx1						Anova: Single Factor		neurod1						Anova: Single Factor		rfx3						Anova: Single Factor		foxa2
				SUMMARY								SUMMARY								SUMMARY								SUMMARY
SOX17	3.28588e-10	1.36915e-10		Groups	Count	Sum	Average	Variance				Groups	Count	Sum	Average	Variance				Groups	Count	Sum	Average	Variance				Groups	Count	Sum	Average	Variance
Sox17	3.90218e-10	1.0757e-10		Column 1	2	1.11023e-09	5.55114e-10	2.13441e-21				Column 1	2	1.98732e-10	9.93662e-11	1.25469e-24				Column 1	2	2.85211e-08	1.42606e-08	6.23171e-19				Column 1	2	1.29443e-09	6.47216e-10	6.11727e-19
				Column 2	2	2.12406e-10	1.06203e-10	4.1962e-22				Column 2	2	2.85329e-11	1.42665e-11	8.00026e-25				Column 2	2	9.22424e-09	4.61212e-09	4.59869e-21				Column 2	2	1.5726e-10	7.86299e-11	1.11034e-21
PAX6	4.39932e-10	1.0772e-10
Pax6	3.9897e-10	1.42137e-10		ANOVA								ANOVA								ANOVA								ANOVA
				Source of Variation	SS	df	MS	F	P-value	F crit		Source of Variation	SS	df	MS	F	P-value	F crit		Source of Variation	SS	df	MS	F	P-value	F crit		Source of Variation	SS	df	MS	F	P-value	F crit
				Between Groups	2.01521e-19	1	2.01521e-19	157.806	0.00627729	18.5128		Between Groups	7.24196e-21	1	7.24196e-21	7049.12	0.000141831	18.5128		Between Groups	9.30924e-17	1	9.30924e-17	296.581	0.0033548	18.5128		Between Groups	3.2329e-19	1	3.2329e-19	1.05506	0.412337	18.5128
GAPDH	1.46061e-06	3.87312e-07		Within Groups	2.55403e-21	2	1.27702e-21					Within Groups	2.05471e-24	2	1.02736e-24					Within Groups	6.2777e-19	2	3.13885e-19					Within Groups	6.12838e-19	2	3.06419e-19
hGAPDH	9.24387e-07	2.25558e-07
				Total	2.04075e-19	3						Total	7.24402e-21	3						Total	9.37202e-17	3						Total	9.36127e-19	3
RFX3	1.37024e-08	4.66007e-09		Anova: Single Factor		nkx6.1						Anova: Single Factor		pax4						Anova: Single Factor		rfx6						Anova: Single Factor		cftr
Rfx3-1	1.48188e-08	4.56417e-09
				SUMMARY								SUMMARY								SUMMARY								SUMMARY
				Groups	Count	Sum	Average	Variance				Groups	Count	Sum	Average	Variance				Groups	Count	Sum	Average	Variance				Groups	Count	Sum	Average	Variance
RFX6	6.42347e-09	8.02934e-10		Column 1	2	1.01099e-09	5.05496e-10	5.9291e-21				Column 1	2	2.39617e-11	1.19808e-11	6.11092e-24				Column 1	2	1.28871e-08	6.44357e-09	8.07897e-22				Column 1	2	7.30952e-09	3.65476e-09	2.27732e-17
Rfx6-2	6.46367e-09	1.48283e-09		Column 2	2	3.2495e-10	1.62475e-10	4.91173e-21				Column 2	2	6.3139e-12	3.15695e-12	1.01021e-23				Column 2	2	2.28576e-09	1.14288e-09	2.31129e-19				Column 2	2	3.91594e-09	1.95797e-09	4.03602e-19
SOX9	1.15149e-07	2.72545e-07		ANOVA								ANOVA								ANOVA								ANOVA
	2.67863e-07	1.49959e-06		Source of Variation	SS	df	MS	F	P-value	F crit		Source of Variation	SS	df	MS	F	P-value	F crit		Source of Variation	SS	df	MS	F	P-value	F crit		Source of Variation	SS	df	MS	F	P-value	F crit
CK19	3.50503e-08	2.26486e-08		Between Groups	1.17663e-19	1	1.17663e-19	21.7074	0.0431102	18.5128		Between Groups	7.78611e-23	1	7.78611e-23	9.60474	0.0902437	18.5128		Between Groups	2.80973e-17	1	2.80973e-17	242.284	0.00410202	18.5128		Between Groups	2.87909e-18	1	2.87909e-18	0.248447	0.667589	18.5128
	4.22032e-09	2.4408e-09		Within Groups	1.08408e-20	2	5.42042e-21					Within Groups	1.62131e-23	2	8.10653e-24					Within Groups	2.31937e-19	2	1.15969e-19					Within Groups	2.31768e-17	2	1.15884e-17
FOXA2	1.20026e-09	1.02192e-10
	9.41662e-11	5.50678e-11		Total	1.28504e-19	3						Total	9.40741e-23	3						Total	2.83292e-17	3						Total	2.60559e-17	3
CFTR	2.8036e-10	1.50875e-09
	7.02916e-09	2.40719e-09		Anova: Single Factor		gcg						Anova: Single Factor		ppy
gcg	6.26454e-11	1.51489e-11
	1.16658e-10	1.41344e-11		SUMMARY								SUMMARY
				Groups	Count	Sum	Average	Variance				Groups	Count	Sum	Average	Variance
				Column 1	2	1.79303e-10	8.96515e-11	1.45866e-21				Column 1	2	6.52812e-11	3.26406e-11	2.16954e-22
ppy	4.30558e-11	1.08614e-11		Column 2	2	2.92832e-11	1.46416e-11	5.14578e-25				Column 2	2	2.32947e-11	1.16473e-11	1.23544e-24
	2.22254e-11	1.24333e-11
				ANOVA								ANOVA
				Source of Variation	SS	df	MS	F	P-value	F crit		Source of Variation	SS	df	MS	F	P-value	F crit
				Between Groups	5.62649e-21	1	5.62649e-21	7.71187	0.108896	18.5128		Between Groups	4.40718e-22	1	4.40718e-22	4.03977	0.18216	18.5128
				Within Groups	1.45918e-21	2	7.29588e-22					Within Groups	2.18189e-22	2	1.09095e-22
				Total	7.08566e-21	3						Total	6.58907e-22	3
